# Supplementary material for: Thirdhand cigarette smoke leads to age‐dependent and persistent alterations in the cecal microbiome of mice
Source: Microbiologyopen. 2021 May 15;10(3):e1198. doi: 10.1002/mbo3.1198 (PMC8123915; doi:10.1002/mbo3.1198)
Supplement: Supplementary file 1 — Table S1 [file MBO3-10-e1198-s003.xlsx]

## Sheet: table_s1
Supplementary Table S1 OTU read counts in THS-exposed and control mice
OTU ID	Control-1	Control-2	Control-3	Control-4	Control-5	Control-6	Control-7	Control-8	Control-9	Control-10	Control-11	Control-12	Control-13	Control-14	THST1-1	THST1-10	THST1-11	THST1-12	THST1-13	THST1-14	THST1-15	THST1-16	THST1-2	THST1-3	THST1-4	THST1-5	THST1-6	THST1-7	THST1-8	THST1-9	THST2-1	THST2-10	THST2-2	THST2-3	THST2-4	THST2-5	THST2-6	THST2-7	THST2-8	THST2-9	THST3-1	THST3-10	THST3-11	THST3-12	THST3-13	THST3-14	THST3-15	THST3-16	THST3-17
f80166d86a7f15b69b6ac97505299c3a	6896	3238	10653	10849	12513	8842	8148	8683	3721	4582	5043	4743	7815	1576	3494	8516	8057	5056	3297	3283	3378	1812	11978	10056	1743	4854	2962	6741	1872	3503	5307	7597	2606	3809	11563	9588	8694	7607	8758	7823	4940	8837	13586	8146	10960	8617	9755	6490	13081
f72d0a81bead898b2fa029f7a11f28c7	4044	6237	4488	5022	7267	4172	4939	5695	6093	2692	5455	6374	5010	4110	10129	5156	5092	5075	1976	9004	6684	4039	3885	9628	1024	11001	517	6737	754	3703	5341	6882	3289	11519	4859	3024	5606	3307	5257	4628	4994	5175	3112	9046	9767	4444	5911	4735	4142
98f7a3ab6c00ede77b927f2239576bac	21148	1245	59	11486	2230	891	9084	34	53	33	0	55	0	97	159	593	19017	19934	26651	0	137	699	119	0	584	282	39772	0	37295	181	47	70	25417	30	72	159	131	164	20	0	17945	242	16317	39	4678	28	175	25	2122
b8455681fc92d051fdd023aa62417fb3	0	11092	5742	10	5	2417	0	6307	4721	11839	7473	8145	5478	9756	0	1041	7	0	0	0	0	1725	0	0	45	0	0	0	41	29	0	297	0	12	0	17	19	0	117	15	0	0	0	4	0	12	37	0	55
c2c9d37c184935fe0f8a889e7105c241	857	96	442	1599	874	1450	2483	2574	1803	993	1276	1160	1040	1905	1950	481	851	974	2108	1874	3678	488	1640	1493	828	2808	56	1338	1019	1000	1538	3549	1196	2780	1349	2208	1239	3047	3177	728	1645	434	2239	743	803	506	796	288	1386
dd3f1d27af1be908d3c3fd143339aa9c	363	13	237	520	150	197	244	1160	684	2461	1821	3161	1693	186	20	2641	459	1198	1325	0	33	3378	50	0	1801	33	525	2912	214	4344	2310	2061	271	1416	4887	4814	2207	5272	1657	2001	586	168	448	25	255	3659	44	98	8
9f2bd161ec257049345c0dcbac0caa78	2792	336	1100	2587	4391	1843	655	945	1153	755	826	740	787	1050	356	1042	1177	1259	806	1414	995	937	1084	914	497	1295	0	2914	770	219	670	882	468	1437	918	904	1306	813	1244	2895	346	1196	459	1347	1453	752	1930	596	443
8f6faf54a1fc34e6190f735718a503dc	799	880	852	1064	1219	1495	977	1234	998	499	700	919	995	676	2592	611	783	847	681	753	1904	289	1229	959	282	1877	118	766	202	358	1115	1109	957	833	946	927	851	597	672	1024	554	1130	862	1664	2108	1108	1266	1675	1076
7bacf637b0a935317e9de08fd1bcb72c	745	280	415	1142	1152	978	569	1104	1303	674	664	996	1658	1156	2283	1038	530	1272	0	1157	1605	550	513	813	151	774	105	1190	0	323	711	925	478	2263	636	970	1003	493	541	1360	198	604	602	628	2648	1055	900	1041	573
707740d13076516032127f753473cfc3	351	0	183	973	567	2371	128	77	518	366	441	757	612	518	1127	4199	449	1651	316	0	90	1824	154	0	33	193	459	3370	0	1490	93	30	477	900	1538	967	39	463	114	308	238	183	109	264	0	2003	186	1153	50
30c6fe7832e92482696281aedf284e6a	0	1646	3209	0	0	0	1245	1037	1816	340	1060	996	1082	868	0	0	0	0	0	0	0	0	0	0	0	0	0	0	0	0	545	504	436	772	431	970	819	572	1047	2023	570	1421	1844	730	585	950	1099	1223	1048
3cec387e3e89982bf989b857f7c296d1	0	579	179	0	0	0	621	0	1519	391	853	1010	2100	745	958	491	0	0	0	356	0	0	559	0	0	0	0	103	0	0	906	557	0	1000	1450	734	1392	1407	594	2826	0	1239	117	633	0	2451	1169	2383	0
0ebb2cf4a2017aeaefadf9ae5062eb62	627	437	815	631	869	474	793	611	1280	550	799	620	677	411	307	543	556	105	94	144	186	268	296	286	183	447	27	160	41	247	479	738	447	1352	404	508	1005	417	1381	938	325	1001	732	995	1676	348	1144	801	1166
0df6c802966e8670279671824da4f10a	138	43	519	212	194	141	2076	3418	1418	443	530	506	695	0	954	202	605	139	14	255	506	1397	480	756	459	2468	5	129	79	278	2324	30	276	8	75	281	397	232	2611	367	206	1289	19	148	198	612	216	210	88
4f983ab505c9e0936ecafdda621aead9	215	1130	670	382	429	450	540	414	520	373	445	568	650	431	1041	435	551	542	728	1154	1355	401	492	1422	495	1023	157	337	226	261	517	426	1085	1085	448	599	680	648	582	518	215	413	258	793	1069	479	603	700	350
b44aff2995f396f00ad579d8e6684335	561	325	746	436	697	435	682	771	663	393	572	367	463	644	467	593	935	354	379	445	570	563	577	1170	424	864	176	480	110	200	411	542	462	918	519	771	1150	743	1032	528	450	714	634	916	898	350	634	581	778
cb8b8a6ee6bcfa115f8b24a45fa1c12a	811	223	708	999	1319	643	688	407	443	286	337	218	497	248	721	365	376	308	1040	178	918	98	1674	560	374	564	42	289	312	96	590	306	203	519	475	697	1315	571	1042	773	301	1206	580	384	622	340	582	1674	487
208a08b90e13b04d2ef2f584535a2d39	156	128	513	814	260	656	837	426	440	534	391	639	334	232	482	515	1196	201	1001	1539	1638	328	890	455	562	73	6	114	202	1548	64	870	179	504	500	799	284	977	496	153	1785	385	1028	333	407	500	462	442	1195
04e96f8e3e9a8aaea0cf71feba8b0e16	1438	0	168	1586	5608	1935	1235	186	113	67	57	8	52	407	297	505	271	79	34	343	612	120	3948	287	1207	982	7	915	39	560	478	18	13	49	23	43	262	60	620	1881	17	1127	1258	66	298	56	439	361	535
0e6645acd71bc7e1dc285638b8c3b44b	0	0	0	0	0	0	0	0	0	0	0	0	0	0	0	2283	319	0	0	2631	77	5695	0	821	1560	0	0	0	31	5223	25	0	3081	12	362	17	31	18	69	0	1528	0	0	70	0	0	0	0	5523
3471f88cb44a7a8c95f6c7fe00ec8261	312	93	670	428	501	282	705	778	432	445	677	530	530	270	115	420	373	252	219	215	221	169	238	203	143	245	114	269	94	133	281	467	334	504	447	775	1018	683	930	719	320	922	422	699	1012	225	1047	672	715
4380abc163ecefa354d7002925971253	228	391	233	164	22	433	148	483	814	315	585	182	220	457	930	659	321	8	32	284	45	158	104	18	119	2137	15	836	40	137	293	515	233	163	346	405	200	521	113	50	956	1076	252	1181	34	684	152	247	1452
69a11f927915e2a3ba1f7b9c84486527	400	399	1377	390	578	308	363	305	420	387	447	454	466	157	275	737	455	54	48	316	494	275	801	953	470	235	24	274	24	170	233	203	91	66	167	373	665	383	549	613	118	799	307	440	334	337	805	778	482
3d2cd874a4eea35af603ca0c0c25c89f	209	783	58	489	342	743	411	383	583	503	231	267	305	1812	671	0	4	0	0	0	52	0	250	0	0	388	0	0	0	0	1027	29	0	33	362	220	356	513	206	26	280	1005	108	610	461	1249	156	477	9
a5bc90c05d64d08c02c400ee977a91f0	0	0	0	0	0	7	8	0	13	0	13	19	17	0	0	0	0	0	23	3531	0	0	0	1393	16842	0	0	0	21	0	19	16	0	0	27	18	16	19	0	9	17	19	0	0	0	0	0	0	13
54dcb911e3ab04e9d5b30c3912100b41	0	0	0	0	0	0	0	0	10	0	0	0	0	0	2086	360	8	0	0	0	2314	2863	1913	0	0	247	0	140	0	5738	40	39	0	0	0	0	0	0	39	0	0	1485	51	128	0	76	257	215	2415
811f358e4e89eecbd75298ffce878cba	710	654	362	455	69	661	684	251	530	677	782	919	383	450	251	355	362	246	272	124	56	353	151	31	119	167	199	429	692	221	585	271	868	332	310	357	174	223	721	176	912	253	114	387	213	347	266	283	651
d04b16de2b3bfa84754a4eafcfaec69a	24	445	499	27	26	17	919	311	383	229	418	343	417	205	220	190	226	104	210	174	235	0	515	674	388	426	26	58	102	159	255	282	33	188	120	291	326	232	244	202	444	558	846	677	592	736	1116	684	719
f09f257605135a6049b847768387fb33	31	537	672	87	17	822	190	462	87	1544	1758	709	616	99	161	19	129	0	0	459	771	786	200	126	357	160	0	0	0	432	375	90	0	49	697	58	103	79	127	93	1741	733	0	492	0	807	116	261	19
607a1bcc4baccac25c567bbb74d81cdf	0	103	390	0	0	0	1	239	70	0	0	302	0	371	0	0	0	0	2	0	0	0	0	0	0	0	0	0	0	0	131	357	0	0	711	1657	805	3045	0	202	996	1588	33	234	271	733	898	1396	154
7f86fe47ae4b09efb9edc6826f727868	0	0	0	0	0	0	0	0	402	0	0	0	0	0	0	0	0	0	0	0	0	0	0	0	0	0	0	0	0	0	4752	4720	14	2213	0	0	0	0	2585	3183	0	0	313	0	0	0	0	0	0
91480d7ac14d64784f4ab4c09c88bffe	0	3047	1430	0	0	0	0	1756	0	3509	1875	2250	1535	0	0	0	0	0	0	0	0	0	0	0	0	0	0	0	0	0	0	0	0	0	0	0	0	0	0	0	0	0	0	0	0	7	0	0	0
1dacfff5549a7d2494f6a935ea1fb7e8	256	219	384	294	480	317	513	157	149	565	283	233	384	0	228	906	4	198	63	633	502	526	448	71	11	0	111	58	42	695	481	434	363	420	11	54	220	296	137	668	188	275	246	129	311	619	796	9	197
9c6688b479e664fa9d070647653e49ed	0	0	0	0	0	0	0	0	0	0	0	0	0	984	0	0	0	0	0	0	0	0	0	0	0	0	0	38	0	0	0	0	0	0	1760	2798	2854	3848	0	0	0	1351	0	274	0	0	226	940	0
cdb79eecfa38ac58e99bfdef45fabfce	0	13	0	0	0	0	0	0	416	10	0	0	4	285	0	0	0	0	0	2463	0	0	0	781	904	0	0	267	0	0	212	1585	0	377	95	37	41	34	657	46	6	25	0	3276	0	144	1203	50	7
cb13465f3f47df578b36420a10175863	106	239	79	84	197	195	355	213	490	355	238	116	172	434	18	1045	80	139	40	225	146	460	104	94	517	984	30	467	162	284	471	175	224	109	101	198	534	249	318	438	128	331	130	593	557	220	203	242	623
f7428585b7cf8d65f206036a5852adab	47	0	197	94	70	14	262	273	157	77	258	316	242	240	170	38	95	42	330	797	277	1402	295	169	845	128	554	253	619	429	394	160	535	195	129	117	85	176	96	935	114	253	94	24	450	373	409	303	71
2fc34d6b4e216e9d711d1fe714fd2ae7	61	0	50	107	60	32	44	243	139	482	379	702	313	49	0	579	79	225	299	0	0	787	0	0	383	0	128	654	33	1065	524	491	54	314	1030	1114	450	1193	368	407	132	23	76	0	60	722	0	27	0
5292f29cab69c370997bcb039ef68d64	126	560	353	216	128	182	126	272	229	211	344	388	386	325	347	226	259	653	918	386	389	231	243	169	110	257	235	169	381	92	103	195	148	490	155	155	266	94	103	125	277	219	127	476	455	134	163	226	134
1e238cf69a93a1a2daa7c27cf7f252f1	0	0	0	0	20	12	0	0	45	168	344	0	168	1257	1519	336	0	0	0	0	2800	1530	822	0	0	1080	0	1998	0	39	8	37	0	9	1677	764	114	47	0	0	0	0	0	0	0	0	0	0	0
683282878b7ef2a87187bc3172b91f97	255	574	305	264	251	277	406	369	339	323	269	458	466	501	436	469	269	177	0	0	315	126	216	0	84	452	0	62	0	104	0	274	300	554	220	235	618	0	196	254	173	0	95	576	469	340	219	376	0
7421a0056850e30172e2c541c9215c11	365	200	578	292	469	151	184	204	207	194	216	200	264	264	100	491	552	219	115	120	138	114	202	320	130	85	82	366	133	124	201	267	160	509	155	190	534	207	503	387	98	181	31	437	479	317	496	167	119
da47a7f676f9a37da03e64a99251fd78	106	54	190	135	332	145	604	189	641	361	593	108	377	1230	32	177	5	0	0	84	87	221	245	35	112	320	0	156	0	76	255	139	86	236	140	131	508	93	415	570	72	467	58	412	136	262	199	164	554
e04cb8c96d35fee0e181a15fc4511d0c	96	378	287	77	61	281	134	442	411	298	358	215	272	322	245	184	88	118	115	244	210	262	213	106	146	246	254	405	197	153	365	233	357	502	205	152	218	250	160	191	173	142	91	134	51	277	247	270	104
9091e21c25fbf76afd1d52aeb7fb8823	0	284	155	0	0	0	103	397	60	103	139	408	625	46	1739	97	116	1244	1078	73	452	49	397	132	31	317	557	186	486	30	25	53	54	29	62	73	143	32	47	26	80	43	161	118	417	416	88	143	89
d6eda88bd8370a52076b0dafde12249a	186	291	215	124	78	291	131	173	194	346	197	250	165	361	63	480	146	210	86	133	99	332	88	95	410	154	177	349	199	128	154	233	350	228	147	174	197	348	220	194	226	335	96	289	103	206	249	217	424
9d24a5958524b572f096d356fd33187c	0	38	7	0	0	0	64	55	28	75	41	57	12	923	0	1791	15	0	0	0	0	1327	0	0	0	0	0	0	0	359	290	224	233	497	122	17	578	148	225	76	411	61	12	63	52	832	9	339	652
cfdf39cd6545fb6a7ddb747c3393c225	0	2236	578	0	0	0	285	159	334	665	738	393	286	111	0	0	0	0	0	0	0	0	0	0	0	0	0	0	0	0	300	155	235	0	219	45	128	263	175	97	196	336	116	54	38	108	368	227	746
e4597f1dce864c29882fa64f616d1a6c	142	237	698	195	286	155	168	275	320	303	499	393	523	205	224	205	171	103	87	167	194	119	271	174	86	233	7	251	32	78	114	139	55	292	132	211	322	161	213	188	78	237	126	131	214	200	236	266	150
cd3526e9ddf608ed31c4f3d648ca8034	237	55	457	266	359	199	376	253	202	104	111	87	128	16	70	163	128	39	18	103	90	18	195	286	88	54	4	114	23	73	244	75	78	95	139	357	593	288	554	413	95	334	418	262	286	163	521	614	443
e5d55481f7455ae8a4620451dc7ac39a	0	101	116	0	0	0	932	25	221	106	153	205	360	138	466	223	101	0	0	101	90	25	404	56	44	108	0	66	0	192	405	121	10	274	79	77	221	45	288	287	109	734	25	6	289	156	62	331	398
a7b2ebeb585c5a9437a670f13d3234db	257	87	60	52	108	29	80	121	237	261	221	283	224	10	139	13	608	272	704	40	353	9	356	311	120	154	13	265	301	15	25	6	7	12	709	384	601	187	229	75	310	34	85	86	23	237	51	1120	19
938fbbe51af86d1d7ebd6817a0f0bd24	184	117	76	318	346	298	184	115	141	92	126	172	134	291	277	118	85	141	239	148	226	79	136	453	104	549	26	200	289	61	103	249	267	603	128	165	204	122	202	157	96	175	81	306	218	185	222	175	141
11bd305099dce16ecd99f2cb50aa2e40	286	263	392	308	299	231	136	172	210	96	110	137	131	239	62	191	222	112	199	152	52	125	112	418	241	121	77	178	126	150	139	102	67	142	127	161	196	113	173	214	82	185	158	286	250	167	294	161	113
8e6f1849d93723676dff6cb1962941a8	10	141	6	0	0	58	0	5	0	0	0	6	0	86	0	0	10	0	0	3817	60	48	69	2414	2235	52	0	64	3	139	50	4	654	65	0	0	0	0	3	33	78	22	0	53	0	0	8	0	44
33ea9f7df7a02a6f06fb9700ed440401	128	218	380	131	204	119	244	230	222	188	372	270	348	205	114	222	219	85	102	96	116	116	195	209	92	326	37	130	49	68	166	151	51	218	104	136	209	131	202	198	112	184	148	175	179	217	481	111	109
596f70447030c8a5e3ddf2bd3eadafa5	232	33	109	149	251	72	251	174	119	165	182	153	108	151	73	240	313	173	121	91	100	76	61	548	52	128	74	233	88	16	161	198	82	252	114	331	265	138	227	220	191	202	249	177	281	157	348	154	191
a9b24370bdb02a8ee91855de7b8b2813	396	81	391	104	23	166	236	156	234	191	141	99	157	192	69	265	73	65	17	30	63	133	120	195	309	195	5	156	35	49	179	63	84	44	21	42	141	79	127	234	34	628	207	343	296	146	195	139	235
e61b52cd3ace83b9a3515c17c6438a87	0	0	0	0	0	793	0	0	1316	0	0	0	0	2427	0	270	0	0	0	0	0	558	0	0	6	0	0	0	0	11	0	109	0	0	0	0	3	0	29	0	0	0	0	0	0	0	4	0	22
d409f0f157c2b27807fbae78d69bcc0d	0	0	0	0	20	11	0	0	31	110	191	0	103	749	815	202	0	0	0	0	1656	1086	584	0	0	652	0	1253	0	32	0	37	0	0	1026	434	79	29	0	0	0	0	0	0	0	0	0	0	0
5858157a5f3c4bdbc235927eae7ff303	98	228	92	113	220	112	121	133	153	117	151	195	166	182	285	134	149	191	419	103	222	67	101	326	92	213	34	95	162	71	82	122	88	227	92	187	202	118	121	116	90	139	125	183	256	155	255	201	155
8da18b476b64f6f053647455b6890f80	32	190	211	93	105	133	113	181	188	179	203	200	214	386	273	51	45	72	97	141	216	126	148	50	81	139	9	65	34	191	274	183	24	156	137	147	84	125	94	171	85	101	71	180	82	413	254	178	72
129500150cad877075ed12b0c9424282	69	239	334	52	78	31	257	126	192	184	206	194	184	0	22	88	85	0	19	0	6	0	16	41	0	33	0	21	0	60	227	188	139	273	104	239	324	163	462	219	20	282	27	49	472	14	47	393	53
1c281deaf71c6d702d1ddadfa953eac6	119	314	122	96	24	95	102	135	174	143	170	150	148	110	181	172	98	160	55	172	111	98	142	101	173	104	192	103	120	161	121	167	111	163	106	115	75	159	66	85	108	134	76	217	22	129	175	132	43
5284495840f983847ec0d0b741a9a471	0	0	0	0	0	33	0	0	366	0	0	0	0	168	0	69	0	0	0	0	0	0	0	0	0	0	0	43	0	0	185	108	0	10	357	535	116	594	26	62	153	485	0	704	8	275	485	1153	0
55f2658f7b605509d87faed6518dd8f7	0	129	155	0	0	0	98	127	101	424	150	166	53	471	0	0	0	0	0	0	0	0	0	0	0	0	0	0	0	0	284	318	189	149	262	148	188	236	381	81	452	315	91	207	71	137	111	127	395
924668f542df9de35c2226e4a6cf09bd	73	396	173	99	12	97	69	72	89	240	300	197	229	175	76	79	94	24	71	22	88	35	88	69	131	65	21	96	95	79	127	120	107	117	300	216	164	336	116	89	85	89	77	132	32	60	196	145	45
aa62b23b7caff1ad277ab85fe15c60c5	60	206	238	74	88	48	88	150	213	139	215	187	194	111	178	191	107	73	42	177	107	46	120	267	156	195	0	118	0	80	74	98	36	143	57	119	153	63	80	138	54	136	60	153	213	148	206	122	116
1dde417c45171347b0ec07088aa49839	352	53	81	375	503	301	44	73	98	30	40	53	77	74	189	526	231	7	86	286	249	110	236	262	322	43	0	84	53	316	27	27	15	99	37	62	100	68	72	203	3	103	22	61	29	51	92	92	25
ce0319a5106058838ce7341741ad82dd	0	227	73	0	0	0	0	0	0	0	0	0	0	0	1050	72	6	0	0	1262	293	167	478	120	196	209	0	57	0	761	504	0	0	0	117	383	40	9	0	465	0	0	0	0	0	0	0	0	0
20ffb1eb28a74810e0c5fd95825aacb5	0	0	0	0	0	0	0	0	0	0	0	0	0	0	0	0	0	0	0	0	0	0	0	0	46	0	0	0	0	0	368	0	0	0	0	0	0	0	21	78	0	669	0	338	0	603	252	1906	0
e046e29a358f4e382dccc33ca22f61ad	23	0	0	77	38	1481	0	395	0	0	0	0	0	0	0	0	169	101	65	0	255	247	0	109	207	93	90	0	68	275	0	0	641	0	0	0	0	0	0	0	377	0	0	0	175	0	0	0	291
185fd5fa18cb1cc8b0fa2bacf60af299	51	242	104	79	16	129	85	262	206	30	37	27	28	76	145	257	436	47	16	65	86	171	77	140	133	144	22	122	44	323	180	536	128	177	50	27	15	76	176	90	67	66	70	217	14	24	123	64	8
1930d2ae4018583d606e705beea31bd1	329	57	148	271	425	213	142	92	28	111	108	65	105	79	18	159	284	0	15	33	45	32	95	160	59	120	0	0	0	107	127	86	70	133	71	86	90	69	262	258	89	102	127	205	79	67	240	67	89
2eb2fe0471e37d54b5e1c47660220ad6	103	135	167	105	147	99	128	135	185	73	92	89	121	147	42	98	93	127	79	91	32	49	64	228	112	70	54	186	34	81	114	82	54	104	95	104	143	84	150	138	43	134	81	195	164	105	160	117	74
f1b5d72cafaaea7b61c531cb90452d9c	75	155	124	115	35	119	110	82	151	130	138	154	95	215	157	167	119	68	75	155	84	96	84	223	126	119	12	95	36	172	134	100	75	134	125	78	91	101	100	74	114	72	82	82	87	89	76	91	78
f3028e6e91b09bef83702f3ed00265b1	21	39	89	184	102	117	40	42	25	131	100	192	309	143	110	26	3	15	68	17	68	12	17	15	0	8	5	97	26	180	114	123	3	46	504	38	273	430	65	293	79	58	28	20	149	123	133	167	35
6f1cbae792de3e1162d3d7dffbe4bb20	48	0	174	65	115	33	389	265	526	24	11	8	30	11	21	26	48	0	5	123	6	169	11	29	45	685	0	0	17	28	902	3	208	0	4	18	18	8	1010	127	57	32	4	7	0	103	11	6	25
805c0959b90cd47bb52d9f6571c5fb6a	125	94	105	121	86	195	33	70	133	156	173	140	141	72	144	141	61	77	59	60	85	68	201	74	96	59	0	75	26	183	141	52	0	145	137	129	118	126	40	91	71	61	92	82	37	172	47	170	78
fdbff060c0adc3184b21540df9bbbee1	48	131	105	90	71	49	57	27	30	92	72	171	102	48	173	79	114	456	439	79	141	133	23	40	20	45	19	139	50	115	37	100	19	45	81	125	177	102	74	39	18	104	41	92	225	108	47	151	23
3ee3085cd6f25c2449332df3675b9eee	33	24	29	44	26	3539	80	18	41	12	29	40	22	0	37	46	20	106	0	22	18	11	22	12	51	35	0	45	0	30	28	6	47	24	76	36	46	28	7	11	22	44	0	0	0	10	43	46	386
f3e9d78daeea42d345080748e31ae3dd	115	74	83	92	110	130	79	161	154	132	101	170	110	47	59	83	110	67	61	73	37	79	49	56	31	37	11	84	25	109	342	201	52	81	118	107	66	126	143	36	109	143	42	63	49	199	63	118	49
ae56f854ea8f4a95b7950e1c3a9c4051	46	86	106	91	146	295	272	41	83	106	59	0	0	296	0	172	115	0	0	87	0	268	11	30	10	0	0	0	0	119	251	33	218	243	8	96	50	287	46	172	175	388	0	404	0	34	33	129	6
d27a7938be9be7fcde444b0d8a1e7f84	130	30	26	78	117	43	280	39	42	39	21	0	21	90	158	238	100	47	87	95	354	230	83	337	150	295	69	61	50	55	148	268	36	148	22	47	57	37	91	66	74	51	71	171	38	65	115	66	104
92b8a97dbdde7cd3517311bf75a93a25	78	137	148	80	107	69	100	103	151	93	142	103	115	116	66	50	89	35	38	54	67	33	67	243	39	149	32	98	27	34	54	83	91	169	93	127	133	95	106	118	72	71	84	102	156	128	165	81	113
41275f5c73a1b264473b230452667ee6	0	0	0	0	0	0	0	0	0	0	0	0	0	0	473	84	0	0	0	0	530	743	527	0	0	56	0	36	0	1412	0	0	0	0	0	0	0	0	0	0	0	368	0	36	0	12	68	67	669
b301115074f6e3de36efa48b692c7f8b	5	495	160	12	35	36	7	70	120	155	113	105	239	42	441	21	0	0	82	83	412	114	54	157	36	112	0	82	110	64	67	114	80	225	16	13	6	27	14	70	74	75	32	170	6	85	90	37	18
e24e7b9b383a4e46a7761d21ddd703aa	6	45	67	16	0	12	51	80	63	27	137	68	207	60	80	34	27	13	11	23	108	64	9	10	73	35	0	33	7	105	31	192	14	73	76	27	86	86	70	63	13	29	19	228	0	31	1646	58	74
e2ca214f7055c2a6eedc54ac7689d169	103	122	72	100	22	138	74	81	81	110	131	83	115	66	161	187	88	103	41	73	78	107	102	32	85	140	130	130	42	91	72	72	45	77	98	65	111	137	121	89	59	69	49	116	9	99	54	128	68
9a13cbb8e1b12468bf22d6a05aafb0c0	122	26	58	82	91	57	357	33	27	55	0	46	13	115	151	315	87	34	54	59	168	152	82	299	141	373	0	54	0	59	158	212	36	71	0	23	62	38	85	48	88	74	58	146	33	41	108	105	127
0f2a5acc53e55f2c9f0c7409421dc5a0	131	198	51	66	142	231	42	40	90	53	109	11	82	95	345	49	29	33	43	405	216	48	97	380	200	73	0	204	25	258	86	67	65	66	94	90	38	54	70	32	51	67	29	26	23	18	52	37	10
df1e3080300aed496c300246714bd838	0	0	0	0	0	0	0	0	0	0	0	0	0	0	656	0	0	0	0	0	1226	0	1869	0	6	567	0	633	0	0	0	0	0	0	0	0	0	0	0	0	0	0	0	0	0	0	0	0	0
8a4e800b1659387d363ef7827b43c267	0	0	0	0	0	0	0	0	0	0	0	0	0	304	0	0	0	0	0	0	0	0	0	0	0	0	0	0	0	0	0	0	0	0	524	864	855	1021	0	0	0	383	0	69	0	0	62	296	0
2cf0267a31dc6f1b8ee65c913b8f6e4d	144	190	121	232	57	125	21	75	29	123	129	34	98	0	0	125	117	407	169	190	81	75	153	67	94	81	106	114	123	101	69	55	29	43	42	39	26	31	44	19	31	25	16	54	26	38	124	28	73
f5bf7ef226b458f24103a3531394ec7d	62	0	0	57	20	25	85	0	0	0	0	0	0	0	123	25	15	131	248	51	454	162	56	225	117	252	299	57	137	111	70	78	5	91	0	8	8	0	36	6	104	10	20	262	61	22	128	0	42
25701bc06e4a2d4b040f35a10c2ab965	0	0	18	0	0	0	0	0	0	0	0	0	0	0	0	0	0	0	0	663	0	0	0	299	3522	0	0	0	0	0	0	0	0	0	0	0	0	0	0	0	0	0	0	0	0	0	0	0	0
9b5811da3588dc72c1fce3ea07d51eac	78	53	211	97	113	56	93	55	114	134	235	216	174	174	26	16	31	16	8	55	23	0	25	270	16	55	14	32	13	0	44	69	90	61	56	129	65	51	138	39	73	38	32	113	112	69	203	29	28
d9374dca5cde3bdf56ac82fa527976be	31	122	32	7	0	50	18	11	56	37	42	60	52	19	441	38	35	56	65	106	150	161	309	110	231	80	77	71	54	111	64	51	39	18	55	78	57	102	20	59	10	38	22	55	0	228	131	127	15
d925f54f2129619db22eb998d6021440	48	153	69	48	114	117	94	69	78	158	111	116	44	90	32	110	27	68	27	216	25	171	34	187	133	37	20	99	78	253	64	80	103	130	11	0	36	42	19	20	45	46	58	21	18	48	26	42	56
61471d90c2adb4e8e6fee7eecdd9ca8d	0	0	0	20	39	141	12	14	41	137	35	0	18	92	16	30	0	0	0	43	6	7	37	54	30	84	0	35	0	47	302	350	0	46	126	86	185	83	185	45	69	84	42	205	10	130	108	104	160
7edcf5ecdce390629d592a7f513444a8	0	0	0	0	0	0	0	28	46	0	55	0	44	47	65	47	0	0	71	91	77	29	55	96	124	233	0	119	251	55	60	45	0	18	87	42	18	16	40	20	0	142	27	0	0	34	0	1816	0
08eedcaf8f982611c4982038139f6271	21	264	32	20	0	45	27	45	86	64	32	30	51	53	230	32	31	86	45	128	162	104	201	46	52	83	34	37	48	46	85	60	35	70	138	143	31	162	52	101	21	66	16	62	16	172	53	104	33
95fdd816723ca482a5caba10bea171c8	5	33	15	16	20	42	39	96	236	94	66	18	66	14	47	26	18	188	32	50	32	62	7	54	30	600	31	206	183	123	303	33	156	18	0	10	11	26	226	111	26	35	0	103	43	27	38	14	7
edc1dfcd54e37069be79c20ae7bfd68f	61	148	145	71	101	64	59	77	119	56	120	98	95	131	118	94	63	70	67	99	69	24	62	159	61	106	57	58	49	62	44	48	0	85	32	46	78	35	47	67	22	71	31	102	121	98	117	81	48
ce0fd2cf90c42ae9233134dfbd75a46b	0	0	57	25	0	0	61	45	24	27	209	70	167	44	38	0	26	0	108	195	70	397	87	41	197	33	141	79	182	143	112	33	129	57	22	27	22	35	27	234	36	80	21	0	128	100	90	88	20
ee766857ab5fc018ac26632146bc90e1	73	128	83	92	121	75	27	60	59	52	81	98	106	10	140	60	62	56	78	27	41	84	110	143	117	67	41	72	25	83	84	65	23	57	103	102	126	111	38	84	38	35	36	61	42	96	90	160	21
c1def48b42e159b33dd366fb124ea638	54	65	165	46	74	63	93	82	75	67	76	76	115	75	58	35	24	63	46	49	69	39	72	58	41	50	27	51	24	13	64	69	11	48	58	58	92	70	82	97	22	185	82	105	124	112	216	126	31
35b8c10c192360a7cdad628a185e99e5	34	159	83	16	0	55	68	35	38	79	66	33	35	66	194	82	69	62	9	54	66	119	116	58	81	144	23	36	17	109	45	79	45	82	97	165	79	215	31	52	63	31	15	70	24	103	153	72	45
045acd620c390c80b3447bae8b6a039b	0	16	75	0	0	0	9	167	157	107	118	154	151	71	82	9	40	6	35	19	96	93	218	5	18	108	0	45	0	73	101	54	0	108	161	115	37	142	15	24	13	75	44	16	11	80	53	204	118
b9601452981d5393bd6c0ed100a35ff0	37	88	133	59	76	50	50	80	94	56	135	104	111	91	99	108	61	67	47	108	52	32	64	133	74	100	14	76	27	51	34	77	25	70	26	55	79	38	48	74	20	80	32	129	113	103	115	68	44
0570b4a067b34904d37cb5ddc848b221	54	158	106	37	92	129	56	103	84	92	90	136	42	102	32	88	27	42	19	68	20	49	45	120	31	34	27	46	0	77	81	84	76	114	81	45	51	52	72	49	75	37	37	88	19	64	97	66	60
d93a3ef54cd04d16c30a94e15287caf4	0	0	0	0	0	0	0	0	0	0	0	0	0	0	552	0	0	0	0	0	1208	0	1426	0	0	558	0	0	0	0	0	0	0	0	0	0	0	0	0	0	0	0	0	0	0	0	0	0	0
ed78bbc1db0ff176088ec1eeb30cde95	55	89	48	59	101	28	59	52	81	40	90	68	59	101	54	28	60	95	111	104	69	39	38	126	39	80	113	58	94	39	66	55	19	91	38	51	36	28	49	63	54	88	54	88	47	40	82	49	42
91a093473cad95da81d9ebb47d5ef0c5	0	142	152	33	9	223	3	59	52	57	118	81	53	58	70	103	49	7	21	198	127	200	103	55	129	168	0	58	0	378	69	194	7	78	57	25	0	33	0	10	74	20	12	25	3	15	5	10	8
12470c486f558c083c46b45408cae9c6	33	34	55	59	66	106	30	49	44	114	71	44	39	99	77	49	27	78	38	113	26	57	125	64	66	89	10	79	44	104	111	70	30	61	88	89	85	82	33	61	74	41	27	127	58	67	105	23	25
b96d2310701b0f232b5fec79a5474a9c	0	0	0	0	0	36	0	0	0	0	0	0	0	0	307	0	0	32	0	114	958	268	638	58	517	151	5	0	0	269	163	0	0	0	0	0	0	0	0	70	0	0	33	0	0	0	0	0	23
564828003ef8ce117a61d0098c6ff983	67	23	46	59	86	56	79	67	50	55	59	57	43	61	37	72	112	65	55	26	51	16	27	223	28	43	26	49	43	0	47	68	33	98	32	125	91	70	80	79	60	81	106	69	110	56	145	70	69
d3d0b6aba6f97f1ba77a412531587a84	49	75	68	48	82	69	87	106	98	93	103	79	88	0	53	87	50	65	57	30	57	55	42	126	43	84	48	69	24	9	55	105	46	136	67	116	108	95	71	37	46	77	0	18	73	28	10	50	26
2ef1e51ab1cf99a3c6417b05a060830e	71	0	144	58	98	27	171	136	121	60	11	19	19	0	107	74	140	27	10	30	38	189	80	19	67	538	0	15	13	52	234	2	36	0	0	49	31	16	206	18	59	38	0	5	0	76	15	8	11
bc560da189cc724070e0d261f6ab3004	33	28	89	20	63	69	28	26	25	167	65	129	55	57	0	112	49	36	89	165	74	43	92	130	99	59	11	53	53	228	41	128	14	15	76	49	38	117	38	29	47	15	14	29	110	43	92	21	56
eb780084d3c5b406ff6ff7a4734850ec	40	95	18	82	15	183	88	42	280	87	74	26	39	99	27	42	18	30	62	48	13	59	21	19	73	25	88	104	106	44	128	139	70	37	38	25	40	48	39	18	24	12	0	88	20	15	64	43	72
8c65d91e013525d1c8606fab40e0a88b	0	49	0	0	0	0	0	306	259	119	97	5	28	386	0	0	0	0	0	0	0	0	0	0	0	0	0	25	0	0	76	487	0	92	0	0	0	0	56	37	3	145	0	286	0	263	101	213	0
c803726dac1aad6846d209e915cea275	36	30	30	37	53	25	70	49	17	181	42	50	56	69	14	50	36	117	79	0	20	41	24	38	41	14	63	147	104	61	139	65	76	59	71	61	104	120	98	35	64	43	0	78	16	112	60	79	68
b664aba9c5e0e5cc58a311f8ff3d8b0c	55	91	88	52	71	43	67	89	143	107	59	58	47	120	35	55	31	0	2	32	45	31	54	64	39	55	0	29	0	59	118	93	6	99	95	82	61	91	67	34	76	51	38	37	16	91	63	46	35
f54447ae705d557e2c2b3777fbdd56f0	22	96	39	19	12	146	4	100	119	71	75	133	67	55	160	39	26	40	45	178	86	46	40	93	69	8	46	96	84	47	65	16	60	63	46	51	41	48	22	41	21	23	13	38	6	77	38	67	21
46f09d7aa9bcac4a3e3e8574925eb57a	44	73	53	52	65	49	57	53	91	47	55	58	52	0	80	79	90	38	35	77	62	8	55	110	89	37	14	37	11	54	61	62	35	81	68	133	76	85	74	54	53	31	42	69	34	102	97	70	22
0081630636d689a543db5a409e29e137	176	0	0	81	0	0	0	0	0	0	0	0	0	0	0	0	108	279	197	0	0	0	0	0	0	0	799	0	630	0	0	0	372	0	0	0	0	0	0	0	169	0	167	0	0	0	0	0	0
49542b70535b5b25483a9220abd05093	0	195	122	0	27	28	103	110	202	87	88	113	91	180	42	123	35	0	0	33	16	29	0	32	30	27	0	73	0	98	193	109	37	0	26	4	4	11	77	14	47	24	0	98	27	113	59	41	80
ce78414357068359ddae6a47b6592a08	19	86	53	14	35	52	14	50	77	70	73	51	82	12	46	79	15	63	17	77	39	33	41	52	31	18	8	48	0	111	89	69	11	64	86	74	43	67	38	35	30	77	36	43	6	229	64	109	39
0c10bc475287f99f197cfc1c2b50947f	17	37	75	34	47	47	62	57	37	95	54	73	47	200	101	28	15	75	84	18	80	48	40	57	27	74	14	60	49	61	47	30	39	54	39	24	39	40	45	62	40	141	12	26	106	132	64	39	54
b358d76cf51dad99d526470074e5f31c	0	0	0	0	0	0	0	0	141	0	0	0	0	82	0	0	0	0	0	0	0	0	0	0	0	0	0	0	0	0	73	463	0	103	27	0	16	0	167	15	0	0	0	822	0	41	318	0	0
2d01d21dc12ee96d173b6ab4e83f9a3b	28	302	32	29	22	95	22	26	78	83	63	43	63	50	142	50	0	33	11	63	73	110	36	25	107	38	0	94	0	93	72	46	25	83	69	37	50	85	46	41	71	43	0	45	0	80	64	78	0
584333b9beb1cd043f4852fafb56bad9	0	0	0	0	0	5	0	108	0	0	0	0	0	0	0	0	0	0	0	0	51	1149	0	0	23	57	0	0	0	1709	0	0	0	0	0	0	0	0	0	0	0	0	0	0	0	0	0	0	0
fe1613129b71ea6b0351addf25c8bdbf	17	72	81	14	24	21	14	23	37	147	54	161	121	66	0	0	0	5	7	70	0	6	0	262	94	0	0	29	12	0	54	138	5	41	39	48	37	30	28	96	19	17	35	73	172	116	128	17	101
e1d34bfaee639f5be81d28b8b33c5e2f	45	60	20	44	12	16	33	36	106	35	33	30	61	152	15	45	39	11	17	56	20	7	27	22	89	34	36	707	0	13	111	102	0	114	72	27	35	31	79	44	4	50	0	60	0	23	45	132	31
37a0a427f45ea3b8299b4a41c10d02e6	41	0	0	99	77	38	63	0	46	0	0	0	0	61	0	700	71	0	0	46	0	0	0	12	10	5	0	10	0	0	47	358	17	200	79	228	135	41	164	12	31	46	0	41	28	11	6	143	56
7d02f99e2ea00512b055a4e70f84c18b	0	0	0	0	0	0	0	0	0	0	0	0	0	0	35	0	1	150	93	198	152	0	0	1430	398	15	150	159	34	206	0	0	0	0	0	0	0	0	0	0	0	2	0	0	0	0	0	0	0
6c921e3ae0af506f54295d074ca071bc	44	40	17	98	97	129	26	34	90	10	5	11	9	106	0	92	4	0	0	16	0	12	17	0	90	2	0	42	0	344	94	14	140	140	24	10	83	83	44	57	49	91	11	43	37	29	22	47	35
8ebc08dc024c07f42959ed5430f5e3fc	12	23	65	22	42	31	64	43	78	50	51	59	80	55	63	29	19	16	6	19	37	19	60	20	16	55	0	26	0	0	56	13	28	31	56	60	89	61	67	109	66	69	39	56	51	316	104	98	29
294439019add4f19e8d5d95d40921207	8	0	0	34	0	26	31	40	25	0	0	0	0	39	162	57	17	0	0	0	254	0	311	30	0	106	0	233	0	52	78	130	0	0	60	52	16	83	84	23	56	205	22	37	0	21	11	192	31
634e293920d238dfa24961d096247760	39	59	59	63	62	44	78	57	62	34	41	55	58	65	69	49	43	66	56	26	57	12	41	71	38	98	26	29	30	16	52	54	30	45	31	46	58	23	40	38	26	44	28	88	64	76	91	104	26
b7aa21bce8178648a994aa472efa61eb	39	22	21	47	51	35	33	31	18	49	38	36	33	29	69	69	36	132	117	122	132	58	38	83	60	22	64	44	15	71	81	30	16	34	59	105	54	61	37	54	38	61	33	40	75	73	60	66	5
1e66289327edd690ec0ad509d4257101	23	64	37	15	27	29	67	32	86	29	102	57	34	25	31	23	0	8	61	0	0	0	0	30	0	20	0	30	12	0	119	63	40	115	88	110	108	66	63	76	41	80	31	66	47	102	73	89	44
226ab97195d19858d059fffaef17f5d7	0	0	70	23	0	168	0	31	0	75	30	0	55	0	81	120	162	134	155	41	21	361	43	0	0	42	73	212	266	56	130	0	0	0	0	27	48	0	0	21	0	0	0	103	31	0	80	0	0
13506518b825bfbd65794347af5958c6	3	131	157	6	31	59	31	27	26	164	114	155	79	264	0	15	3	0	0	13	13	65	0	20	13	25	0	23	0	21	17	24	1	3	0	64	0	0	17	0	10	168	0	249	8	40	0	47	85
2c545231aacaf1d8c6b3f8f8930d4363	37	86	57	73	90	93	72	55	94	58	56	55	39	17	68	36	45	20	32	40	39	3	45	56	26	23	0	31	16	44	72	68	30	89	68	117	19	46	59	98	33	26	46	79	19	19	47	48	13
958d78a02bef69a795806f97adb117ea	37	0	50	46	53	70	37	37	39	70	75	58	73	36	46	52	74	41	54	83	27	60	54	29	32	37	0	26	31	85	79	52	16	55	57	37	51	66	31	38	48	48	54	34	28	98	60	59	46
2bc5942b5fd0f8140d1eaf96be69ff40	30	32	56	33	57	16	37	21	26	53	41	48	53	74	98	38	59	117	53	50	112	59	69	118	61	62	19	85	29	30	30	66	0	86	17	35	60	26	57	45	14	48	35	58	53	28	46	43	20
325ce268c8bbe026198a5ca3dbaad5b9	0	537	209	14	0	47	22	15	8	25	11	11	17	41	36	16	0	85	75	25	49	13	13	11	10	40	85	197	272	7	49	23	17	38	18	14	6	11	21	36	29	5	0	17	8	91	80	18	10
46106f5c1a2dda999551e9675cd3568d	0	40	131	0	0	102	25	36	0	0	87	0	34	111	0	0	0	0	0	0	0	136	0	82	65	0	0	0	0	25	64	58	0	70	61	93	93	165	14	122	0	35	48	27	0	91	158	31	36
878b632cdaca176d4df49b32f8df27bc	0	0	19	0	0	0	0	0	0	0	0	13	0	129	0	101	16	23	0	28	0	126	0	7	85	0	0	209	0	42	0	0	234	0	34	28	130	102	0	144	74	145	40	60	0	161	70	40	0
1eeda6a9e8ebf5b66a6506ec39ce3f2a	43	29	38	69	58	22	51	18	29	36	49	39	45	39	45	77	47	48	60	14	60	31	72	61	26	84	6	39	21	47	75	62	29	79	36	55	60	26	56	66	45	42	26	43	56	70	77	43	18
c982470b2a0c52e8606b0898f3616f42	37	101	50	13	0	37	13	72	24	99	46	75	80	84	18	33	57	109	32	0	19	0	19	0	0	17	87	39	90	49	45	33	85	45	21	19	21	16	0	25	14	19	35	29	22	123	55	33	43
acf76b1f22c9536ca982df6f9b0219da	9	27	92	14	0	0	0	0	0	21	0	0	0	16	0	0	0	0	0	7	223	28	3	12	51	117	0	593	0	0	30	26	48	361	0	6	45	15	89	353	76	88	0	0	0	0	0	71	9
deb6cb498b1f0a2e2098d8698813c54b	47	130	52	36	46	33	51	55	82	41	71	28	47	65	34	58	24	37	32	13	17	35	36	34	48	47	37	78	31	17	77	50	76	49	30	36	47	29	68	64	35	48	28	22	7	26	29	29	26
003a296ba4c55f34d62c224bda66f5a9	26	50	147	11	22	22	11	30	23	39	84	108	86	84	0	28	0	0	0	166	12	42	47	0	15	33	0	22	0	175	113	76	0	66	28	10	31	0	43	63	52	23	78	0	19	65	16	58	25
0dd0551c0dd279c12d8a31ad016f0a7b	0	149	47	0	0	24	14	158	270	87	69	41	62	63	0	0	0	0	12	44	0	98	0	0	27	0	0	0	0	42	180	50	0	35	33	26	61	49	39	141	0	63	0	74	0	59	60	50	0
8212472385df0dc1b6527a764d613b7d	12	0	0	64	18	76	0	0	36	0	0	14	0	139	49	17	0	53	17	25	50	17	142	21	34	67	7	146	6	72	59	61	0	70	42	90	88	125	16	23	16	54	10	35	6	102	46	71	0
65ec17bde16247dae43cc95be7729dca	0	90	137	0	0	0	10	42	21	111	66	192	190	0	46	0	7	49	30	0	15	0	21	0	0	5	36	0	0	16	75	16	0	103	140	39	29	29	15	80	0	14	0	38	3	143	77	21	0
48120f2d28136884787660eb4953652a	46	0	0	32	78	41	23	39	49	67	53	81	45	17	70	73	40	58	20	63	16	50	86	152	81	31	45	75	17	53	63	27	34	46	44	34	30	50	31	62	39	11	44	50	0	38	88	11	16
df6d28dcdb6d93ca063daeb86dfc8e2d	54	0	0	62	101	149	0	153	257	0	0	0	34	0	0	32	46	0	0	313	24	69	49	35	21	0	0	0	0	180	20	61	0	0	30	21	46	13	0	43	0	27	0	0	103	115	15	31	0
54f32ef28612f217c46bd97218675641	149	0	0	163	227	86	19	17	7	0	0	0	0	72	84	90	67	47	48	29	42	16	59	123	18	93	11	59	37	48	0	0	0	0	0	0	0	0	0	0	48	0	82	113	0	56	99	0	109
9a28e6b1aaae69477039957bc8a1222f	67	21	39	48	14	29	20	78	26	9	12	22	13	65	120	52	63	115	97	63	63	101	62	0	6	45	102	116	110	50	39	17	18	41	0	26	18	65	20	41	84	31	26	21	0	95	27	18	4
4598e7db6dff8f019ff4f6c50dc05df4	24	48	14	21	31	45	45	32	48	44	29	25	65	21	56	16	22	118	59	24	26	77	37	25	37	40	170	54	80	25	33	22	77	44	25	6	7	13	37	29	12	31	34	70	9	33	67	73	15
52c075d186fdeda6deac09095fa377d0	0	0	0	0	0	0	0	0	350	0	0	0	0	0	0	0	0	0	0	94	0	0	0	100	198	0	0	154	0	0	83	116	0	67	98	0	11	52	55	122	0	87	0	0	0	0	41	139	0
a6ccec9ec008fe4a2f332209583c4012	18	100	15	49	16	21	39	40	48	25	56	42	68	19	150	67	38	40	0	17	92	11	32	71	22	61	9	51	0	11	54	27	26	33	20	43	36	20	10	31	40	21	17	99	56	36	67	45	35
901c9973bde010c1a5c49023e63cc252	42	73	50	39	0	47	26	22	48	0	0	41	9	50	50	34	53	98	36	0	34	45	32	0	71	37	125	43	69	50	50	36	77	21	0	5	8	0	34	25	38	35	23	98	23	58	70	23	28
50c77a7d7927650d7b1a093e9d2c62de	45	40	44	48	52	45	28	27	50	81	52	42	35	88	27	41	31	31	11	30	86	31	84	36	57	16	4	36	0	61	39	45	0	34	52	62	49	62	43	21	18	37	14	36	14	45	23	45	18
4422afa5e085d3e4373b56dd5c28160d	42	53	21	31	15	103	26	36	59	52	15	21	8	33	58	42	33	82	37	83	63	71	26	41	63	46	95	84	37	74	27	22	30	21	17	19	22	37	19	18	18	13	23	65	0	43	25	26	20
e6629192287fec42180fb889cfb7474a	22	78	23	37	110	151	33	27	16	49	15	29	13	204	7	56	31	0	0	6	63	86	11	8	41	21	0	70	0	107	19	31	22	60	22	12	0	14	34	7	83	47	13	38	23	20	27	10	112
b0fff0788c980929fc4bf71e985f57f0	37	33	20	63	52	37	64	31	74	21	14	8	19	51	9	40	22	32	18	39	12	40	30	16	62	96	6	23	27	33	65	76	49	68	8	33	35	14	89	70	18	22	28	83	57	15	78	33	24
6d4ab2107d92228c6751838e7dbbe697	11	32	13	11	8	55	23	25	43	24	41	35	49	65	51	32	8	69	71	178	56	101	59	26	87	74	51	62	49	55	40	21	0	34	11	25	48	46	22	47	8	7	0	25	15	17	64	38	8
975d5aabbcbb53d18b84ee9a8024fcd8	38	27	117	15	39	10	85	53	69	11	45	19	38	27	12	18	6	0	4	4	6	0	19	18	57	27	0	5	9	0	85	28	32	35	10	64	64	22	74	252	5	82	23	41	29	7	17	50	12
9cf3ece63fb5e5d8a14a81d6ec6f2b7b	0	50	59	4	4	13	0	41	7	90	41	26	56	123	13	25	8	0	0	0	13	35	3	8	6	82	0	0	0	13	91	146	71	0	13	30	37	31	107	23	51	70	13	0	7	58	130	33	109
8d16493f61b4859028a7a760a82751ce	73	18	47	75	126	57	42	45	74	24	52	25	55	0	59	57	35	0	0	74	69	27	131	87	76	104	0	17	0	27	9	22	0	35	26	20	38	12	35	31	0	26	56	23	44	0	24	14	31
898eb92ef2d1ef893f7d0c383527b44d	21	82	20	7	0	35	10	32	55	27	38	11	37	13	91	0	0	85	16	83	30	159	88	0	13	49	97	150	0	51	70	21	0	6	22	23	19	48	18	27	0	38	11	27	0	76	13	31	11
621c47eba23ae9c542cbea58e92ff9b2	0	49	21	0	3	12	5	17	93	26	41	60	99	33	81	16	5	0	0	52	52	54	71	13	21	44	0	13	0	48	26	39	7	108	36	44	110	54	46	154	0	40	0	33	0	69	39	68	5
4a18a72af06424cd6600b6f548ea8f05	0	11	0	4	0	0	0	18	122	0	36	55	25	50	0	6	0	8	11	95	0	0	0	37	53	0	17	0	0	0	118	90	0	113	34	85	20	153	0	63	43	83	9	8	0	37	96	67	0
a927fa934cf9d977992764c4dcba0b7d	0	0	0	0	0	143	0	28	39	86	0	23	157	0	11	19	0	0	0	0	199	490	0	44	12	0	0	220	0	548	0	0	0	0	0	11	0	0	0	0	0	0	0	0	0	0	0	11	0
54d51ed7cab9675bab2ed4f9f471c484	15	146	27	13	0	77	17	47	87	67	66	40	38	9	8	34	15	0	0	40	12	36	17	14	65	76	0	0	0	34	48	56	114	80	16	15	25	20	40	32	27	23	9	42	9	67	39	24	45
72e530a4206f2e4804d502f4dfca8387	17	42	83	25	37	32	17	25	42	12	20	14	24	70	0	5	3	29	4	6	3	23	5	18	8	8	20	20	7	0	40	31	0	18	45	96	66	50	59	100	7	77	40	87	34	15	144	60	24
501a3e687c65822914e1a727e5f43331	40	9	65	56	31	52	37	41	44	67	33	74	33	66	83	65	46	28	24	76	84	26	51	41	25	98	0	17	13	52	37	28	4	34	28	24	20	26	22	20	45	13	11	4	25	35	21	9	19
81f59f6a76c8682de1719c97b5b24173	0	91	27	0	0	0	70	0	0	65	66	85	25	0	5	77	0	18	6	0	0	0	0	0	0	13	0	22	35	0	102	104	54	66	25	43	65	40	46	0	77	40	62	77	0	23	0	31	172
b9ed1a2c86edb972db7742981e6901da	9	15	38	46	7	29	16	50	29	71	44	71	36	33	65	13	23	38	26	131	35	39	36	63	19	18	8	39	21	81	37	29	21	26	59	69	23	57	26	46	29	15	8	6	19	23	33	38	24
f5a804d142e6d51705b5e75147cfdaf8	0	0	0	0	0	0	0	0	0	379	343	112	376	14	0	0	0	0	0	0	0	0	0	0	0	0	0	0	0	0	0	0	0	0	124	143	287	108	0	0	22	0	0	2	0	28	0	0	3
0d29a1eb24f264423251f3b2a92f7914	79	0	51	78	118	52	28	32	53	20	35	21	50	0	62	68	40	21	0	95	73	20	92	79	79	108	0	0	0	34	7	17	6	30	32	0	34	14	24	48	13	19	42	19	40	15	33	19	26
c1fb523690f4db6515ed0ab146d1ab8c	4	80	64	5	32	94	0	76	25	62	7	8	55	55	0	105	0	0	0	54	0	142	0	14	42	0	0	51	0	84	145	75	0	22	18	56	46	38	61	34	2	18	0	82	0	34	44	22	0
9fac45309651b2907fa6715ab127400c	26	24	29	20	47	44	36	16	13	29	48	57	53	64	4	33	23	18	27	42	11	60	29	4	35	41	10	22	0	69	60	40	4	58	33	42	46	59	56	40	44	32	6	58	30	51	30	26	17
7376eb30d4a59d2e35c4a558fa824a08	0	33	57	37	0	0	14	19	24	64	33	45	30	34	31	24	35	24	0	68	33	0	0	73	76	43	0	79	20	36	48	58	0	34	46	41	66	31	27	0	22	40	61	45	44	86	38	21	18
22907d450b79c927e4ffe34a2d09d2aa	75	57	40	80	8	236	12	0	0	86	53	37	12	27	76	73	53	0	21	29	55	132	128	57	39	41	0	64	39	102	9	7	19	0	36	20	26	15	6	0	15	15	0	4	0	29	2	7	7
2f38713af6dbed30ebf9709d2d9aaa5e	0	0	0	0	0	0	0	10	16	0	29	0	0	0	0	15	0	0	20	36	21	0	0	58	40	63	0	30	53	0	35	31	0	0	42	23	0	9	34	0	0	68	0	0	0	26	0	1021	0
c3e8496b70f7341450e298f29c5fa4e5	0	0	0	0	0	0	0	27	174	0	0	0	0	152	24	6	0	0	0	25	79	62	15	0	308	3	0	49	0	86	329	11	0	58	0	0	0	7	12	207	0	0	0	7	0	0	146	0	0
a6b059a902e90be73f00da3aaa208676	99	0	45	103	169	96	49	23	0	0	31	0	22	35	0	47	76	0	0	0	0	15	35	50	17	26	0	0	0	21	38	30	20	38	0	22	32	17	79	79	33	25	33	48	31	18	94	16	36
843ef86cd20608e1612e31ff1665a95c	0	0	0	0	0	0	0	3	34	0	0	0	0	21	51	40	0	0	0	68	38	108	53	43	118	49	0	82	0	215	84	63	0	51	76	94	90	90	29	50	0	23	0	27	0	24	62	43	0
e5ee1d85ad16f8c94333754ffe9430ff	0	26	51	24	6	7	11	9	16	41	17	29	21	31	73	54	24	19	39	29	101	31	98	19	34	63	0	31	0	97	44	11	0	7	52	24	29	56	12	20	22	29	25	31	42	49	71	12	5
ea9c1edfdf60a0a532f516b20689e41b	22	25	28	22	36	29	32	16	48	31	35	31	43	39	77	33	20	51	48	20	33	23	22	35	24	20	27	39	31	16	23	22	12	43	19	35	45	30	45	57	17	47	30	46	61	18	70	15	19
14e78619269b8c45554ab4a8ddf2f22c	31	0	0	26	17	11	49	39	43	114	57	50	36	18	42	29	26	59	50	49	29	0	40	0	0	13	0	50	17	31	49	27	8	24	28	28	31	26	28	0	40	18	29	27	56	59	26	42	22
3d5b2906feb76d0c694fdd77e162e880	12	0	19	10	50	14	102	30	114	52	86	0	47	193	0	16	0	0	0	0	0	34	32	14	0	35	0	28	0	0	22	26	0	34	0	18	77	11	72	88	0	58	0	66	0	49	32	26	85
0294faa92b028e5b57645db6d1b45dea	0	39	80	13	0	4	15	0	0	0	0	0	0	0	8	0	0	0	0	0	235	21	0	0	22	92	0	525	0	0	0	15	49	392	0	0	42	0	29	0	56	38	0	0	4	8	8	29	0
31217980cfdf305668ba9c8482a34e81	13	19	4	6	0	75	0	66	108	18	25	32	9	9	39	11	14	85	17	98	20	45	13	59	90	19	26	58	30	19	65	55	41	93	13	13	8	10	18	70	24	16	11	19	0	15	59	6	0
e238c6f976254aa34d2106b20782549a	21	77	34	33	21	47	21	27	30	56	56	34	21	43	27	44	13	17	11	51	0	23	32	38	18	27	0	41	0	34	55	28	34	33	13	17	29	24	27	28	28	34	22	44	0	42	26	21	20
ac28c199405fa8466bdedf16d456edbc	0	60	20	0	0	0	66	34	73	33	51	66	38	31	23	20	12	0	3	10	14	16	16	12	13	27	6	68	3	8	40	49	67	14	53	13	36	16	51	0	47	18	20	9	8	48	10	30	48
021b898345f1a2b66c1e0da5f63a93c6	29	13	15	36	60	27	11	26	6	31	31	37	47	29	13	17	17	80	49	18	22	12	9	31	36	7	35	33	76	38	16	24	19	32	56	15	13	42	40	18	51	33	14	0	28	45	8	15	3
a80466eb93811bc792e1524c6afc316a	0	0	0	0	0	0	0	0	0	0	8	0	0	16	0	0	0	291	68	390	68	6	20	0	15	33	221	128	117	218	4	0	0	7	0	0	4	0	0	0	0	8	0	0	0	0	0	2	0
b2097d12843899152a99e4faeb92e3e6	5	29	34	8	22	21	15	18	15	49	47	63	57	27	7	20	19	18	20	50	27	33	16	25	9	11	3	5	9	16	21	33	7	52	58	86	47	48	30	9	21	33	25	9	41	49	14	27	18
84ce135d17a1887c05430cf9ef5c3684	35	0	55	26	36	29	30	31	47	42	33	47	45	0	0	0	19	0	0	22	19	0	0	75	23	42	0	36	0	0	24	28	0	75	36	43	60	46	38	47	28	0	29	46	43	53	56	28	30
3ccdc88a8737c3ac98bd0a40b1b93bf8	0	30	10	0	5	0	40	18	11	95	0	0	0	33	7	47	14	7	8	17	31	12	9	321	142	122	36	60	0	32	15	26	6	37	8	12	13	15	12	3	34	45	0	64	6	13	13	3	3
76b219eb7351347070ab7205275b9c02	86	22	16	87	118	46	11	13	17	14	35	20	15	16	11	17	41	15	18	6	29	21	29	50	17	67	0	8	3	5	12	43	11	63	26	41	23	1	28	28	25	19	20	27	40	8	23	27	14
5f1f6453ad88dc836876671d27f97f58	15	30	0	9	44	45	73	30	198	24	26	21	27	31	0	30	17	10	0	4	6	0	0	0	16	22	24	85	0	0	91	27	109	54	11	0	11	9	35	5	3	10	0	13	7	57	0	15	0
62ae243ee000954dd16cbb9f968a1789	27	33	21	18	28	16	25	20	60	17	27	26	23	40	32	18	22	15	28	22	41	0	25	63	27	59	14	14	0	0	30	54	16	32	31	33	28	20	34	29	14	27	12	59	46	18	37	23	15
fcc84f75257e928f79853e39bb2c6d23	18	0	20	13	6	29	7	11	11	39	27	32	21	69	26	13	19	55	21	46	26	53	49	9	17	49	16	36	19	46	38	13	0	37	29	22	19	34	18	16	38	15	10	18	0	47	14	35	6
ecb3759e804e8c86d9fb0de817207fe9	40	0	0	30	15	0	18	13	45	43	73	32	56	50	99	34	34	0	0	28	30	65	44	0	0	46	0	0	0	35	69	20	0	24	40	94	40	32	0	0	23	10	0	0	33	74	0	19	22
7a6a394fe7285b50ee54b56f316a3944	39	13	26	45	103	23	38	16	18	24	47	32	24	7	16	19	56	9	16	13	26	9	49	60	19	57	0	0	9	37	55	29	22	12	34	15	17	25	30	15	15	11	21	11	27	18	23	9	13
e997b84121104c0999ae87417d492b9a	9	49	12	18	8	7	12	53	53	50	72	30	32	18	12	47	15	23	0	22	9	20	2	10	25	7	20	4	8	14	38	38	47	45	16	16	20	31	33	22	17	18	0	28	12	26	25	52	23
81886cf0631975aa39dbbd891ce1cf09	0	0	93	0	0	0	15	19	0	24	21	25	38	0	0	85	81	0	0	0	0	29	0	48	0	0	0	36	0	18	22	30	33	51	0	23	61	13	91	64	13	13	0	40	50	47	57	28	0
fa0d72ee2ed137442006247319201468	55	0	87	33	56	25	27	0	0	0	0	0	0	0	0	31	34	0	0	23	16	0	0	55	0	0	0	22	0	0	36	0	0	0	28	52	79	65	57	56	20	61	71	0	51	30	70	74	50
e8d9cf1269b3bc64d0ea83e604600031	29	60	27	25	60	33	26	24	37	41	23	46	47	0	50	25	0	30	25	0	8	28	22	39	0	0	0	0	0	0	35	20	0	21	20	20	24	29	25	0	66	22	0	0	0	51	31	38	25
17cddb82ce2f004cd99f8fb8e90daae2	8	10	12	19	9	36	17	6	11	26	9	16	17	28	7	38	26	9	28	70	92	23	44	33	85	19	17	10	24	3	29	5	0	6	9	19	9	18	12	34	13	28	25	11	54	52	44	26	81
c6cc193827dee5c035291d0d1d14b625	5	16	46	10	14	8	87	21	28	29	19	18	40	0	13	11	30	28	41	0	8	0	16	0	0	5	0	19	10	0	39	41	0	38	0	4	24	11	40	39	11	27	44	13	147	51	40	45	22
25f537c4856de1617e682de90caba215	0	0	0	0	0	0	0	0	6	176	82	278	89	0	0	0	0	0	0	0	0	0	34	0	0	0	0	0	0	26	0	0	0	0	129	194	15	72	0	0	0	0	0	21	0	1	61	0	0
6337b308d49ea78bc68f9100ca6c62b4	3	0	7	37	26	90	5	8	2	95	50	18	18	13	27	37	3	0	3	53	44	16	27	9	2	10	0	9	0	170	13	33	0	10	42	82	22	22	21	5	19	20	11	6	8	48	3	28	11
c2cd6f99655915682fbe061583f8b578	13	22	57	50	46	74	8	28	24	41	28	11	66	79	88	5	6	29	5	0	101	8	38	0	0	33	0	0	0	0	49	25	0	18	17	30	23	9	18	2	0	6	30	0	0	23	10	45	10
2ce88e05f1919882b01289628bd3d156	8	75	34	3	0	8	0	5	18	9	6	12	10	87	26	10	4	0	0	10	65	0	24	27	45	40	0	17	0	20	15	15	0	18	39	76	20	45	13	2	0	0	11	33	5	101	30	5	20
153c93e302c4700f4c3515546aa47a1f	0	29	55	0	0	0	0	0	0	0	0	0	0	0	0	48	76	0	0	211	0	35	0	162	99	0	0	0	0	89	0	0	0	0	0	0	0	0	0	0	74	60	0	0	0	58	0	57	0
daae43be6cf06991f62a085ba8bff3b6	6	0	8	3	3	3	0	2	0	4	4	2	0	15	32	3	4	227	66	62	79	12	36	115	31	35	215	183	36	0	8	11	0	0	0	10	4	3	5	21	3	1	0	0	6	0	0	0	0
d06a285ea63bd5cc53a4b0e46d0cdd72	28	0	19	41	44	33	15	12	30	59	22	68	62	79	0	37	36	90	17	0	27	16	32	0	0	0	21	0	0	35	0	26	0	0	26	22	25	15	0	0	18	15	0	0	41	32	0	56	0
3883c3ab093249287e47ca21ff186ca4	17	27	8	10	9	37	7	14	40	0	20	9	14	139	43	7	0	42	31	38	28	33	23	9	22	21	0	49	13	43	28	17	6	21	14	37	37	29	0	33	11	27	0	0	13	34	37	41	6
a5e441397cdca65bc4e9d7378c95e361	0	0	0	7	0	49	0	0	33	0	0	0	11	0	22	0	0	0	0	51	47	100	37	11	11	54	0	34	0	43	84	53	0	98	22	30	19	21	36	13	0	30	45	22	19	26	11	21	0
9a3a0da3e265a392944297dd428ab73a	0	164	47	13	3	12	8	39	33	12	47	16	42	0	0	20	0	110	26	18	14	34	27	9	21	0	26	25	17	13	12	0	7	14	39	27	0	18	0	15	15	0	10	0	15	45	22	18	6
234166274fbb22e38900a26eb84ece58	0	10	9	6	4	4	16	17	19	6	12	10	8	38	12	46	6	0	1	7	24	26	23	21	4	50	0	32	0	6	21	59	3	76	19	26	60	19	46	58	39	35	23	40	14	45	84	24	32
7b9c8d4a1896d84d92ab4820edd025a6	0	0	0	0	0	0	0	0	0	243	261	43	401	0	0	0	0	0	0	0	0	0	0	0	0	0	0	0	0	0	0	0	0	0	45	43	129	78	0	0	8	0	0	0	0	14	0	0	0
bf7348b2028d96bee8686238f2bc5aa2	0	0	6	0	0	0	27	6	13	3	12	13	19	26	43	15	19	9	22	40	40	16	23	38	27	16	3	10	0	16	45	46	25	45	16	33	50	31	23	40	8	28	26	34	41	32	42	27	15
2fe93c7d6554d0f92c8b2ea2c36f2e2f	0	6	8	10	0	65	40	6	0	7	12	0	3	20	0	0	0	0	0	0	5	0	0	0	0	9	0	0	0	0	31	89	0	14	14	29	130	73	0	5	17	15	51	17	97	82	0	23	170
5eaeab6fa2a8efe96eac7a0712c65080	9	45	10	42	9	26	12	9	88	22	29	4	19	46	25	0	0	13	29	0	40	31	13	0	4	13	0	58	5	16	50	11	11	20	12	18	14	25	14	14	18	13	10	40	12	53	13	64	7
61db0bd527e07336202fd0ff4578c042	13	18	0	15	39	22	13	25	37	13	23	28	12	40	21	32	17	14	13	16	23	36	58	18	40	10	35	17	10	32	31	28	20	18	21	16	6	20	18	17	26	29	9	26	0	47	23	28	7
cf6638b77d234084c256c5898fe8fe3b	0	0	0	5	14	34	0	0	14	34	0	0	0	30	0	0	12	0	0	0	0	0	0	0	17	16	0	17	0	17	92	98	0	16	31	26	59	22	68	18	12	21	0	72	0	40	36	34	53
08faf2041b38f0c8f2faa68e7d5edd31	12	0	8	10	0	17	25	21	23	79	22	24	41	18	0	0	0	64	0	0	0	23	0	0	0	0	0	0	0	17	34	6	30	59	25	33	71	38	20	57	43	6	0	0	20	57	19	15	23
30f37779e43536f2c203badebb092dfa	0	8	70	0	0	0	57	18	12	0	0	0	0	36	6	0	0	22	6	24	26	0	15	4	0	0	6	8	0	13	15	5	3	10	10	31	4	46	0	11	90	1	0	13	24	357	1	15	0
9e4b67844bb79eba10ab6d2eae4e5bac	0	0	0	0	0	0	0	0	0	0	0	0	0	0	0	0	0	0	0	0	0	0	0	0	0	0	0	0	0	0	0	0	0	0	0	0	0	0	0	0	0	0	0	312	0	0	81	221	0
940c5c7f5d291961c87dd25da8580e29	59	0	0	57	174	66	261	38	24	4	0	0	0	0	0	0	0	0	0	0	0	0	43	0	0	15	0	40	0	0	0	0	0	0	0	0	0	0	0	0	0	153	0	0	0	0	0	53	0
ff30b3d451a318cb5fcf4a87f83927ad	0	60	0	23	0	72	0	37	14	0	24	43	20	62	24	19	0	38	13	69	20	38	0	23	110	16	11	0	0	51	23	0	0	0	34	27	42	78	0	22	0	18	0	0	0	15	0	24	0
9b4036adb487adfe4ca484346b5b9a7b	0	0	0	0	0	0	0	0	0	0	0	0	0	0	0	0	0	0	0	0	0	0	0	0	0	0	0	63	0	0	376	27	0	0	0	0	0	0	538	136	0	0	0	0	0	0	0	0	0
99ee92e36a3bfda54437f2370facd8c8	52	83	7	27	0	26	7	9	23	80	46	40	25	14	23	5	0	0	33	25	0	7	0	14	14	0	0	15	18	6	37	5	19	14	12	20	7	28	10	9	10	0	0	7	11	88	0	12	0
071adc1f6119b36a43480ff85d58b23a	2	21	16	13	23	10	16	20	27	24	30	23	16	12	47	28	0	0	4	8	27	7	8	11	0	83	0	24	0	0	37	20	13	16	25	33	16	24	13	23	33	24	11	41	15	16	16	19	22
33762f188eb5f7c4edb64ec15a01f6f0	11	5	33	20	24	7	30	10	12	12	16	11	11	0	22	19	1	0	0	28	13	9	35	27	30	55	0	12	0	15	40	13	14	13	9	24	32	17	59	48	7	51	11	34	12	12	49	34	9
62669fe8cbcac323242a062e3c6a3386	0	12	55	0	0	14	0	22	14	11	22	0	32	26	0	0	0	16	37	0	0	21	0	0	0	0	15	7	21	12	15	9	0	449	0	0	26	12	7	17	7	5	0	15	26	7	11	18	4
f4c7676e8043df7074244706adb77375	0	30	35	0	0	0	0	57	33	0	0	0	0	0	20	50	6	0	0	24	13	75	8	15	92	0	0	0	5	42	73	37	0	11	7	5	22	8	10	18	0	78	17	99	0	0	7	41	0
f5e65944985d39991cba3fab949a0150	67	0	0	17	70	225	12	0	0	0	0	0	0	0	0	0	0	227	35	0	29	0	24	0	0	25	15	300	30	0	0	0	0	0	0	0	0	0	0	0	0	0	0	0	0	0	0	0	0
5331f57ab0f2e416cce5e856ca82bc07	5	25	19	17	12	37	14	0	20	24	33	0	26	23	12	12	3	0	0	28	0	55	16	10	24	21	0	23	0	17	28	19	5	40	26	41	37	18	12	37	0	13	11	10	25	44	47	26	12
93a6c8e48c3242ede19d1e7ac1a7c9d0	0	0	0	0	0	12	29	0	0	0	0	20	4	0	45	17	7	0	11	134	0	69	32	34	43	20	44	89	17	21	18	0	48	16	0	0	35	0	0	70	5	0	0	10	0	0	34	0	0
851bd80d021dcf4e9f3f11e95310927c	0	16	9	11	31	5	0	10	23	32	19	54	7	0	0	52	0	0	0	27	0	29	0	30	22	0	0	39	0	63	81	32	0	31	29	22	17	19	12	36	23	24	0	25	0	20	34	17	0
e9ba53901533347c901fadbda061b68f	0	183	19	10	0	155	0	12	12	0	0	0	0	13	58	11	4	0	1	6	122	63	23	22	28	97	0	29	0	54	8	11	0	8	0	0	0	0	0	3	0	12	0	0	0	7	0	18	0
1841ceeb252a3e471065c84c01175567	11	23	14	34	14	39	0	1	30	29	38	22	27	23	11	21	6	8	0	57	30	30	12	11	23	5	0	15	0	22	28	26	17	31	14	16	6	29	27	19	20	16	0	25	0	20	19	19	24
a75dc529586309fd3ad860935f7b96f5	0	0	0	0	0	0	0	0	0	0	0	0	0	0	0	19	65	40	0	92	32	72	0	55	54	6	3	0	0	193	0	0	0	7	33	32	38	67	0	0	0	36	0	0	44	0	0	72	0
922d33a2963d3e87a3d4df6b82371235	0	0	0	0	0	0	3	5	9	125	98	16	81	21	0	0	0	0	0	0	0	0	0	0	4	0	0	0	0	0	5	0	0	0	24	34	149	56	0	0	26	0	0	0	0	134	0	0	3
4e1bda045e6ba843353281138c649093	17	116	47	13	0	0	0	31	29	0	25	0	33	47	0	15	19	90	17	0	9	14	0	0	17	13	33	19	0	0	0	10	0	10	0	18	8	20	0	22	11	19	0	24	0	38	0	28	0
2f54101bab40319ec7b589ec6b3e0a92	10	39	33	6	10	3	13	11	39	11	35	20	33	16	25	7	22	19	41	39	15	10	15	0	8	23	7	27	36	0	28	9	3	40	6	1	4	3	13	28	0	31	19	3	22	14	11	13	7
2fb552711f728465c87e82bc3eb4c470	15	14	52	12	14	6	18	10	22	19	30	31	26	15	15	23	17	18	11	22	25	5	7	48	28	32	0	16	9	8	17	11	5	33	6	5	14	6	18	8	20	32	8	26	18	32	19	18	11
1e040db0048bb4067f6d355cb45648dd	0	27	20	0	0	22	18	41	11	24	32	15	23	31	0	15	0	0	0	15	0	13	0	0	0	16	0	0	0	0	36	42	76	58	24	0	0	16	25	0	18	58	0	23	0	11	0	49	28
b3b9843bbbe0fbf712a588255088fd4c	0	0	0	0	0	35	6	0	12	0	0	0	0	0	39	6	9	84	21	38	0	17	28	28	21	13	108	23	13	23	13	7	0	7	14	3	15	6	0	18	16	11	0	14	0	67	17	24	0
a8c32a5a27d0d56118ecc368e6b0329a	44	25	32	50	54	17	9	18	15	19	31	13	25	0	16	14	15	57	91	6	22	19	16	14	5	7	14	17	40	13	6	7	3	5	3	14	14	5	18	4	4	12	11	0	58	0	7	11	5
e2a021a1cdada63fc8bd0b277b205f48	0	0	0	23	34	33	17	0	28	0	0	0	0	0	17	40	17	0	0	0	12	33	38	0	77	0	0	0	0	55	40	20	0	47	0	37	28	47	0	48	18	32	0	36	0	0	53	61	0
ff316fa5f91785b97b8a10e993cfb8e0	5	11	4	18	31	35	11	11	12	22	18	13	28	16	14	11	0	20	12	94	15	20	23	0	15	10	0	19	0	41	21	8	6	34	13	21	15	25	17	20	5	18	7	0	8	17	11	39	6
f7a5bb26f18474e6c701f3da11ad9e22	3	15	6	5	14	5	84	6	19	12	9	7	13	17	4	36	6	7	1	3	0	16	0	3	10	17	7	15	5	8	30	12	41	8	12	15	62	13	22	15	1	21	4	71	22	5	10	41	59
0fde62806e4413be1846e836dba2c786	0	26	25	26	26	14	4	10	12	18	5	21	32	0	40	5	0	0	0	17	22	8	14	0	40	5	5	13	0	31	13	27	0	30	33	75	13	19	13	22	5	15	0	16	0	0	91	15	0
920a4d1a3e7643a60851fd9c292f5b09	6	26	17	9	28	26	7	6	17	24	15	26	31	30	24	15	7	0	0	42	22	19	21	14	0	36	0	12	0	28	39	22	0	23	19	30	30	22	9	25	0	10	0	23	0	39	32	26	0
20ac30224f0d6923615fbc03ac84563f	16	0	16	9	0	13	17	13	18	28	27	40	29	0	0	0	0	0	30	57	13	0	0	0	0	0	0	0	0	19	48	29	0	31	35	30	16	29	17	14	24	19	23	0	0	60	21	39	16
a07dbd6b81597b810de81ac0ad6caf26	0	0	0	15	41	78	0	1	0	18	4	0	0	37	12	0	0	0	18	28	38	50	14	23	15	14	0	104	6	29	5	9	0	6	52	4	0	2	17	15	3	14	0	10	0	83	24	23	13
aae626812acc320e71e44fd7ab0561b0	18	23	28	25	18	16	24	25	16	41	34	33	19	28	29	15	17	26	20	17	28	6	11	66	0	30	18	21	0	7	22	9	9	23	5	0	7	5	10	7	5	8	6	19	24	6	30	9	9
06538b77450f85903962437f449fa60a	8	58	42	8	19	5	12	21	32	28	68	32	53	21	18	22	3	0	0	8	16	23	11	18	43	49	25	27	9	0	14	3	0	15	4	10	13	0	19	25	0	6	16	0	17	5	0	16	0
7215e6796de3e835c8879da79b1b708d	15	12	14	26	14	14	12	13	22	20	20	10	14	40	5	23	6	0	0	21	6	9	17	15	10	22	0	27	0	29	20	16	12	30	12	33	24	4	8	12	8	14	7	19	12	38	37	26	7
e4ef1c7b616eb842c0ff7a327e83bd76	15	12	9	31	30	12	20	3	7	7	6	20	14	21	32	19	30	25	63	12	27	5	20	16	7	26	4	5	21	13	7	18	18	42	5	16	17	8	10	10	11	10	5	17	35	47	23	13	6
b8cd8bdfb9f24acdc936b524a9d81d57	0	0	0	0	0	13	0	55	175	0	0	0	0	0	0	0	0	0	0	0	0	0	0	0	0	0	0	11	0	0	0	343	0	334	0	0	0	0	0	0	0	0	0	0	0	0	0	0	0
c6f5c4d8343f60687af5d72396766263	0	0	0	0	0	27	0	0	59	0	0	0	0	0	0	136	0	0	0	0	0	132	0	0	0	0	0	195	0	0	0	22	0	0	0	0	26	0	0	0	0	0	0	0	0	12	37	0	0
f64f55b1af9b863086103dbf76e94e9f	9	15	12	13	30	0	35	15	0	38	37	28	28	29	0	0	0	32	34	20	0	0	0	0	0	0	0	0	0	75	21	33	6	30	27	31	11	29	27	0	22	14	0	17	0	19	10	17	0
36d9f553b6f26520e7a6f8671cdde1f5	0	16	0	0	0	0	0	0	0	0	0	46	59	158	0	0	0	0	0	21	0	0	0	39	54	0	0	89	0	0	58	33	0	12	52	27	22	50	9	33	0	25	0	0	0	0	0	36	0
6a8118b17d1d40cf877db24449ceb616	0	0	0	0	0	0	56	0	0	23	63	152	0	0	0	0	0	0	89	19	68	0	0	36	0	11	0	18	21	0	19	0	15	0	0	0	12	33	0	0	79	17	0	0	30	8	0	0	0
303a7154d796227f169b54201738c2ac	5	20	0	13	17	32	5	24	25	12	57	47	23	71	18	31	8	16	9	18	36	39	7	0	0	14	0	14	0	37	15	7	0	8	0	6	0	13	0	0	21	17	0	0	0	18	5	7	6
829d56514857e69845e7ddfced95d8df	6	0	0	25	13	400	0	0	0	0	0	0	0	0	0	0	41	42	23	0	73	47	0	28	67	24	16	0	0	74	0	0	0	0	0	0	0	0	0	0	0	0	0	0	0	0	0	0	0
dca8a152f35348bd9540d2c52604fdce	25	0	0	97	17	34	65	12	0	29	0	6	0	18	14	0	0	0	13	79	27	0	41	0	0	0	0	6	0	45	16	25	0	0	36	58	32	28	6	0	29	0	0	0	0	29	8	0	8
af85f5521dbfbe7b399b45b25c26e0c4	13	0	22	11	27	10	15	12	27	0	18	14	15	0	33	25	24	0	17	21	35	20	34	51	22	22	0	0	0	12	8	18	0	30	9	19	19	7	14	24	0	31	0	0	23	10	25	28	0
35f3ce6a0ee2829e6ccb193be3c4338b	43	0	0	202	20	309	0	0	0	0	0	0	0	0	0	136	22	0	0	16	0	0	0	0	90	0	0	0	0	17	0	0	0	0	0	0	0	0	0	0	0	0	0	0	0	0	0	0	0
ef3a40c4f26b5019887d73ceaaab84f2	0	0	0	0	0	0	0	0	0	0	0	0	0	0	0	0	0	0	0	0	0	0	0	0	0	0	0	123	0	0	234	20	0	0	0	0	0	0	371	100	0	0	0	0	0	0	0	0	0
212a80f24d6b5b5282958baab371202b	8	51	10	6	0	21	7	9	15	10	17	11	34	0	13	4	0	21	5	16	19	13	0	16	17	10	33	45	14	17	13	6	9	11	12	18	6	38	3	18	11	8	9	10	0	24	20	16	2
03d1db1ccc574034f8242e94d57eca3b	19	18	0	17	0	24	28	42	12	38	27	37	21	25	0	19	18	0	0	12	0	10	0	3	8	11	0	15	0	25	39	21	9	5	16	34	15	22	9	8	12	14	0	0	0	13	5	0	30
8273e6e7e9cd8b7401183186d38a7b9d	0	91	67	0	0	0	0	0	0	35	49	55	43	17	0	0	0	0	0	0	0	0	0	0	0	0	0	0	0	0	54	80	0	47	16	9	5	15	0	0	65	3	0	17	0	13	4	5	2
cc82a5a0b284dea47583c8afa5a99755	22	0	0	24	23	32	26	13	9	39	15	19	0	0	13	26	28	23	13	0	18	50	0	43	20	10	0	15	16	41	21	20	0	7	12	16	15	26	37	0	18	0	0	14	11	0	27	16	8
b1652dc664d4e8ce2d123d26687d1204	0	0	0	0	0	0	12	0	0	12	50	11	31	0	0	0	0	0	0	0	0	0	0	0	0	0	0	0	0	0	0	0	0	0	32	31	18	37	0	0	45	34	0	0	14	167	0	13	33
be04d66c58de24bdbf386e040b202875	2	0	0	12	21	21	4	6	19	10	0	22	8	0	65	19	0	23	26	34	63	12	25	38	20	9	0	13	0	27	11	8	0	43	13	15	6	19	16	12	8	21	0	0	13	7	30	22	0
a9241ac1841b7463ed03c02216f5e93d	0	103	39	2	0	11	0	18	49	0	14	0	25	34	0	0	0	0	43	0	19	51	42	0	0	14	0	21	0	37	0	21	0	0	0	0	0	7	0	0	18	20	15	17	0	29	26	26	0
d1276b57b5c5112b25ebace385611d4c	0	20	70	0	0	0	0	23	28	70	79	0	0	51	10	23	0	0	48	0	19	13	33	21	0	18	0	10	0	36	25	27	0	57	18	19	0	0	0	11	0	43	0	19	0	0	0	10	0
3abae39e94cf51920aec2b9fb42b53a9	18	38	14	1	0	9	29	15	30	26	22	13	10	19	13	4	9	15	7	7	7	14	14	4	9	29	6	20	12	18	22	12	9	14	9	7	14	10	16	7	10	11	6	18	18	8	21	8	2
e4b031e0aae95659ebe307faa75b3c96	58	0	0	38	23	0	16	0	0	0	0	0	0	0	0	0	62	103	97	0	0	0	0	0	0	0	23	0	45	0	0	0	28	0	0	0	0	0	0	0	67	0	120	0	38	0	0	0	0
1d8337922497f536b9d55587e6a7b39d	0	8	8	0	12	16	0	0	0	0	0	0	0	24	49	31	18	0	0	74	29	43	62	145	83	43	0	0	0	130	0	9	0	0	0	0	0	0	0	0	0	0	0	0	0	0	0	0	0
a6bed81ae136bbcaf60c91d83befaa68	22	0	16	19	8	15	11	8	10	4	5	9	3	158	35	0	6	0	5	36	43	6	31	26	6	16	0	0	0	55	27	13	6	8	6	15	8	4	13	0	2	13	0	6	0	8	9	18	1
80dd71f0135ba7b0b937f699b90d18d8	0	87	18	0	0	12	0	8	27	19	9	0	0	28	12	44	18	0	21	14	10	55	0	0	24	0	11	31	33	43	0	0	0	23	0	0	0	0	0	0	27	0	0	28	0	27	27	23	0
7f52808942f645b5beaaa4398c4327a1	0	0	0	0	0	0	0	0	0	0	0	0	0	76	0	0	0	0	0	0	0	0	0	0	0	0	0	0	0	0	16	13	0	31	15	14	61	17	29	24	12	8	13	107	36	0	101	16	46
924ab5cb47309a83e71d60320378d194	9	0	5	20	0	16	0	10	17	55	20	34	41	0	21	34	13	0	0	6	22	0	10	27	18	15	0	23	0	0	49	67	0	28	27	34	14	0	22	15	0	4	0	0	0	0	0	20	0
18db23a875eb7be35fdb8e73e22aab36	0	0	0	0	0	0	0	0	110	0	0	0	0	0	0	0	0	0	0	24	0	0	0	27	49	0	0	57	0	0	29	37	0	21	39	0	0	0	0	43	0	45	0	0	0	0	21	50	0
c19c906ba229e4d72bd09632ac4b6a9a	13	0	21	0	0	14	7	21	48	0	17	0	0	8	0	0	32	12	17	23	10	17	20	0	11	13	0	9	0	25	23	8	0	37	29	29	13	17	0	0	27	0	17	0	16	17	18	15	25
2616210b023c8ff2ff5ac0c1ae00b1bc	18	0	0	13	47	30	2	0	0	10	10	0	6	26	22	28	33	12	38	28	35	21	35	54	44	25	10	28	39	65	6	0	22	0	0	10	0	0	6	0	11	0	0	0	0	5	0	0	12
af140e3881d1c74ce8b17a5c8979dfa5	0	16	16	0	0	0	0	0	0	184	63	0	60	44	0	0	0	23	3	18	3	0	0	0	0	116	45	0	0	35	9	0	0	0	26	21	10	10	0	0	0	2	0	0	15	0	0	5	15
00cd2f68603124759047487807589f27	0	30	24	0	5	18	12	0	0	22	17	37	3	0	0	12	10	0	0	0	0	63	9	0	0	10	0	0	0	56	48	35	0	0	0	15	8	15	23	17	0	8	0	94	0	0	13	8	0
ee92daa238d9b91f85aef29b32ee15c0	10	2	0	32	36	15	25	9	7	0	9	9	14	11	18	5	17	0	10	0	17	5	10	23	4	8	0	0	0	25	30	19	10	10	13	13	10	13	29	7	11	31	6	13	20	27	25	25	2
1b5aa72a8971f998f5ca89390e6fefb7	0	0	0	0	0	0	0	0	105	60	51	19	74	0	0	0	0	0	30	0	0	0	0	0	0	0	0	70	0	0	86	52	0	0	0	0	0	0	5	53	0	27	0	0	0	0	0	11	0
242e96ecaab039a6dad6619d8bf8ef95	0	0	0	0	0	0	0	17	0	0	0	0	0	0	0	0	0	0	0	0	23	254	0	0	0	0	0	0	0	436	0	0	0	0	0	0	0	0	0	0	0	0	0	0	0	0	0	0	0
b155d97b79acc3086ce118451afa0124	0	81	100	0	0	0	0	0	0	0	21	0	0	0	0	0	0	0	0	0	0	0	0	0	0	0	0	0	0	0	0	0	0	0	0	0	0	0	0	0	0	90	0	0	0	0	0	125	0
a6d4db2809ef5146f810723d37e004a0	0	0	0	0	0	0	0	0	0	96	91	68	62	166	0	0	0	0	0	0	0	0	0	0	0	0	0	0	0	0	0	0	0	0	82	94	6	40	0	0	0	0	0	0	0	0	0	0	0
bec0575e1d6a5e25aeb36be5fa240f8b	0	47	20	0	0	0	18	49	25	46	28	27	0	0	0	17	0	0	0	26	0	29	16	0	16	0	0	10	0	34	26	21	0	18	0	0	0	0	0	0	34	0	0	0	0	15	0	0	0
2312fa68895be3d61975e48dda211263	14	7	0	2	10	13	3	18	22	5	11	26	3	15	0	11	4	6	6	22	9	29	20	43	29	16	11	17	24	34	20	6	7	4	13	12	5	7	2	14	6	6	12	0	7	21	7	5	5
a2059dc1d1825bb8a0a039915d189ef8	0	0	0	0	0	0	0	0	0	0	0	0	0	0	99	0	0	0	0	0	175	0	94	0	0	51	0	0	0	0	0	0	0	0	31	20	16	15	0	0	0	0	0	0	0	17	0	0	0
75bd82a728427b9fe0161be3977a9dee	0	0	15	2	8	25	7	16	30	34	56	22	19	16	44	7	9	14	0	53	19	25	17	12	10	28	0	9	7	10	17	6	0	16	6	0	0	10	0	13	8	4	0	0	0	0	5	0	0
934b1ae719df62ead4cfe21925f42049	0	0	0	0	0	0	0	0	71	0	26	21	13	0	0	0	0	0	0	0	0	23	0	0	285	4	0	0	0	0	0	46	0	0	0	0	0	14	0	0	0	0	0	0	112	0	0	0	0
f51ab4b39dfe29e2deb0ccf2d1d79090	0	18	21	19	39	39	0	17	16	15	0	0	23	32	50	0	14	9	0	0	51	11	34	0	5	7	0	0	0	0	18	14	0	16	19	25	0	0	16	0	0	0	22	0	0	19	10	22	7
912487364b4fda5993a03f47d60111e9	0	0	8	6	14	0	9	15	29	22	18	17	22	25	0	14	0	0	6	9	0	14	0	0	0	13	0	12	0	19	15	21	0	24	0	17	7	5	15	0	7	23	15	0	10	39	15	26	32
89a663fd309ac31ad1be9c9e80fbeb71	21	0	0	3	31	25	0	1	0	9	18	10	7	19	19	25	19	16	45	24	17	25	39	56	39	32	12	28	29	60	0	0	8	0	0	0	0	4	0	0	9	0	4	0	0	0	0	0	0
5d007e822a9fe95a6c059825d8219379	0	66	47	0	0	0	0	0	0	37	69	43	34	0	0	0	0	0	0	0	0	0	0	0	0	0	0	0	0	0	40	58	0	35	31	6	9	6	0	0	67	0	0	24	0	10	0	0	0
a452acdd4133942f4427f17e596c9a80	0	0	0	0	19	18	0	0	0	0	18	22	0	0	65	15	0	0	19	0	50	75	65	0	0	0	0	19	0	79	12	13	0	0	0	0	0	13	0	0	0	9	0	0	0	0	0	56	0
ce54b572b93affd7afe291853b517e21	0	0	0	0	0	0	4	0	7	0	0	5	0	26	18	8	0	0	28	0	25	38	8	6	0	13	0	0	0	10	27	14	0	19	8	17	14	5	13	20	8	39	0	23	34	16	36	34	12
85ad3838de9cd515fe87a67ecc1e8637	0	19	22	0	0	0	0	0	0	31	35	75	16	0	0	0	0	0	0	0	0	0	0	0	0	0	0	0	0	0	0	0	0	0	0	37	13	24	0	0	13	0	0	0	32	49	0	39	0
4c474bc4e55f739b999791ac2ea9bf26	31	0	0	0	0	0	0	0	0	0	0	0	0	0	0	0	32	78	59	0	0	0	0	0	0	0	300	0	100	0	0	0	24	0	0	0	0	0	0	0	0	0	0	0	0	0	0	0	0
a0814dbcfc36b32aa80e5af6bca83748	0	40	0	0	0	0	19	0	17	0	21	9	14	11	0	36	0	32	19	19	25	0	0	0	10	16	37	33	13	0	14	16	0	15	0	0	14	0	0	0	0	0	23	27	13	0	29	0	21
6b58eab3efa3d8fc502c99815d19e932	16	77	20	38	8	40	12	2	6	6	0	0	0	23	0	35	11	0	7	0	0	73	0	0	0	0	0	0	0	18	0	0	0	0	0	0	6	0	0	20	0	0	0	7	0	7	23	1	17
273fa0191072af3d33e32271b35c8f18	0	0	34	0	13	8	0	8	8	35	69	36	68	26	0	13	0	9	14	0	7	13	0	0	0	0	0	15	0	23	19	0	0	23	0	0	0	14	0	34	0	0	0	0	0	45	0	0	0
bf34422106e5974ddf75216e2c05273c	0	0	0	5	5	25	4	2	13	0	4	6	19	0	21	5	0	0	5	10	5	17	9	0	0	0	0	4	0	32	14	30	0	26	6	35	7	31	10	0	15	10	7	0	0	43	20	25	20
c1d96313c5d5f54994b1989daa361dc9	10	12	0	21	0	11	17	20	22	7	15	0	9	0	29	10	0	10	14	9	35	0	0	23	11	9	0	0	18	0	10	0	0	0	0	14	12	15	0	0	19	0	0	24	0	30	33	14	20
610fec3c1f64661f446a6e8270f23d0c	22	0	10	16	31	10	8	14	0	0	21	0	5	51	8	0	0	0	0	0	6	0	9	9	0	14	0	0	0	0	21	13	0	0	9	36	17	14	24	19	9	9	11	36	11	4	17	8	0
08ce27cee52afc14d82faaae7852a600	5	22	0	23	25	50	0	7	0	0	15	0	0	12	13	0	0	10	27	18	57	12	23	0	0	7	0	13	0	13	0	0	0	0	19	19	17	19	0	0	5	7	9	4	13	10	3	0	0
b4c0188cb5855864cc63dd8b01d0e047	0	0	9	5	8	6	3	7	11	23	5	7	5	0	0	21	14	0	0	4	3	4	0	5	0	33	0	0	0	0	13	5	0	0	0	2	8	9	7	0	2	2	0	0	0	6	40	0	27
9eb81ed1c20dfbee80aa52975e92890c	21	30	0	33	0	26	0	0	0	0	0	0	0	0	39	44	31	47	16	27	31	26	22	0	49	16	45	33	0	32	0	0	0	0	0	0	0	0	0	0	0	0	0	0	0	0	0	0	0
81877acd1dd3f1938f43556d7ad9abb2	8	12	15	5	3	15	7	8	10	7	20	14	5	9	24	9	7	9	26	22	12	6	8	11	1	4	0	21	0	19	19	13	0	17	9	10	14	12	10	8	0	5	0	0	13	26	22	14	0
62dc76a09326c359be5946507e82e9fa	10	11	6	16	0	10	27	12	12	10	9	3	12	4	12	1	3	6	2	4	11	3	8	0	13	15	0	15	0	8	35	13	6	15	6	0	3	2	11	7	8	10	0	40	8	6	28	0	16
9b081afef4ad4c4fe7582a79ec334def	23	0	0	8	0	0	14	0	0	0	0	0	0	0	0	0	0	116	100	0	0	0	0	0	0	0	129	0	89	0	0	0	19	0	0	0	0	0	0	0	9	0	20	0	14	0	0	0	0
da655131b22bfd130476359a287ed672	0	0	0	0	0	0	0	0	0	0	0	0	0	0	0	22	0	34	59	82	0	156	0	0	67	0	0	0	101	36	0	0	0	0	0	0	0	0	0	0	0	0	0	0	0	0	0	0	0
2197e3c697e9c1427ae1c3277d3c71f9	0	0	0	0	7	0	5	0	0	0	0	8	0	0	0	104	90	0	0	101	0	26	0	0	136	0	0	0	0	0	0	0	36	0	0	0	0	0	0	0	0	0	0	0	0	0	0	0	41
d80a7337f5b24c90a8cc2dd4d9896e61	0	0	0	4	0	0	0	24	10	0	0	13	9	28	0	0	0	68	0	32	12	8	0	7	20	0	0	50	0	0	11	5	10	0	9	18	0	10	0	7	10	0	0	95	0	17	16	0	7
f0a3b85336766433b385b8e5d23182d2	0	21	7	0	4	5	8	17	16	25	0	15	0	0	6	21	4	15	7	25	0	15	8	6	0	8	19	23	18	6	16	8	13	21	6	8	7	3	14	24	0	4	5	16	0	0	12	6	7
0eee29a6487936c4f7c726a62028f7d6	0	14	0	0	0	30	6	0	0	0	0	0	0	87	0	14	10	29	2	9	16	0	0	105	22	1	63	10	0	17	4	11	0	28	0	22	25	7	3	0	0	0	0	0	0	1	0	0	0
a828d86ae6b1ae29eea5092499bc99df	5	25	4	2	0	8	14	9	26	23	8	6	11	11	26	0	1	23	7	11	8	5	7	1	12	3	8	14	15	6	41	11	4	9	0	2	7	11	8	8	2	7	9	4	11	15	7	4	0
e127450ed2ad1088a651c6a3f8a405b3	0	21	19	0	0	0	17	0	9	0	0	0	0	26	21	10	0	33	34	0	20	16	0	21	19	11	7	9	3	0	17	10	10	18	0	0	13	0	0	0	0	14	3	26	28	12	17	0	0
ef7a59a2c2a260e03e8e6df36b757be8	14	0	0	14	12	10	3	12	14	17	14	10	12	40	13	0	0	14	20	0	21	16	11	0	0	13	0	16	10	8	17	4	0	16	0	9	4	9	4	18	10	8	0	0	13	18	10	12	0
21a2a9b12d5394c6301fa0490f72f96f	0	0	0	0	0	0	4	0	15	0	0	0	0	32	0	0	0	0	0	0	0	0	0	0	0	0	0	0	0	0	12	19	4	51	29	39	26	47	7	15	0	29	0	10	0	25	19	35	23
ac23bd25b1cadc455e0fbffb7b8cf142	0	0	0	115	0	56	0	0	0	0	0	0	0	0	0	0	0	0	0	0	0	87	0	82	0	0	0	0	0	182	0	0	0	0	0	0	0	0	0	0	0	0	0	0	0	0	0	0	0
acd07c6a53e9685d44560fd7dd60321e	2	11	7	9	23	3	10	10	31	3	9	0	2	14	8	3	4	0	0	16	7	4	13	7	15	20	0	0	0	6	10	15	7	19	3	9	11	3	34	27	4	12	4	3	17	2	9	6	5
9f63733fca68c417be3cedd420e0d91f	11	15	0	1	0	15	13	10	10	25	21	19	14	15	23	37	14	0	0	0	0	0	0	21	13	19	0	20	0	24	6	4	12	7	8	0	9	0	14	14	13	0	0	13	0	12	5	0	6
9ba1987318274a937999959ab8f93c3d	0	9	8	0	0	0	22	4	8	4	8	8	12	16	9	17	8	3	0	4	3	2	9	3	11	24	0	6	0	7	16	14	6	20	14	20	20	9	10	12	4	11	4	17	12	8	16	14	8
bdf27bf0597da52d63064583bb957834	0	0	0	10	0	24	0	14	15	0	12	0	20	0	52	0	0	0	0	0	20	15	46	0	24	37	0	0	0	0	15	0	0	0	26	13	19	14	0	0	0	0	0	41	0	18	0	15	0
fe5d100cb745cbd85529f82513278c7b	0	0	0	0	0	7	0	6	39	0	0	0	0	0	0	0	29	10	0	0	2	0	0	44	55	52	0	37	0	0	5	0	0	0	12	32	4	9	20	0	12	0	0	57	0	0	0	38	9
04611dabe3583caf155167674ef7e0e4	0	0	0	0	0	0	13	2	4	0	0	0	0	0	0	0	0	0	0	0	0	0	0	0	0	0	0	0	0	0	25	85	0	7	0	0	0	0	16	1	0	3	6	0	0	0	41	109	68
283f835321c660f3afd33edd88c984af	4	15	8	4	5	8	5	0	13	4	2	9	6	11	11	16	0	3	5	33	12	49	10	16	19	35	9	7	0	27	9	4	7	12	5	7	7	6	14	7	0	6	4	5	3	7	5	13	3
bfa3561ca0d31bca54be08e2d9f7937f	7	29	0	4	0	21	0	0	0	0	27	0	25	0	18	9	13	0	9	12	0	0	20	7	41	8	0	5	12	0	18	14	0	0	11	0	0	15	0	0	0	16	0	0	0	14	20	16	0
abc9d0654528d0b94c6a6f45455a239d	0	23	0	0	0	0	12	17	0	32	30	19	10	33	0	0	0	0	0	0	0	0	0	0	0	0	0	0	0	0	0	15	7	4	6	16	26	15	10	9	14	10	13	38	0	0	32	20	14
fded9ff7f54a838e9511e58e26c46064	0	0	0	7	0	15	0	0	0	0	0	0	0	0	9	0	0	0	0	41	0	41	0	0	130	0	0	0	0	0	0	131	4	4	20	7	13	0	0	0	22	0	7	9	20	0	0	0	0
dc6ae08657c6ddc998f5ae806ab8934f	3	11	0	5	17	6	4	22	84	8	12	0	6	20	0	9	0	0	5	10	6	23	0	8	17	7	6	10	0	0	15	2	29	30	0	9	6	7	7	17	0	0	0	13	10	2	9	5	3
d23bbe506e4ded19e9dd017b65275bab	13	15	2	21	6	5	25	2	20	4	9	2	7	6	12	10	6	6	6	19	5	0	4	0	6	7	0	4	9	11	38	17	1	24	0	8	3	3	15	9	0	15	3	0	11	5	10	7	5
55e62a37d75f2f867ef4733f85b82a45	14	15	0	5	9	17	0	7	0	20	13	9	0	0	17	3	0	6	0	46	15	11	8	17	6	0	4	14	0	19	7	9	5	6	14	9	7	12	10	6	7	5	0	0	0	15	11	1	0
61fb5ca7cdf03302d8aa64792733a5eb	12	0	13	11	20	25	0	0	26	0	0	0	0	0	19	0	5	11	7	33	31	18	8	15	23	37	3	23	13	9	21	0	0	0	0	0	0	0	0	0	0	0	0	0	20	32	0	0	0
e30216b1d3f1ad1922ccf61973f45787	21	48	0	0	0	0	0	0	0	29	45	32	35	0	0	11	0	0	0	0	9	0	0	0	0	0	0	23	0	0	0	0	0	0	0	0	0	0	0	0	21	20	0	0	0	16	0	26	0
23194d2b7c5d9dadd6ac2f254c6586d1	0	0	0	0	0	89	0	13	37	0	0	0	0	0	0	0	0	0	0	0	0	204	9	0	45	0	0	0	0	21	0	0	0	9	0	17	0	3	0	24	0	0	0	0	0	0	0	3	0
5d7e1a2b35c473c81f0df40903f56f7b	0	0	0	0	0	0	0	8	0	17	13	18	14	0	0	0	18	0	0	20	26	0	9	18	0	0	0	0	0	15	0	9	0	0	21	32	0	16	10	17	19	0	0	0	0	12	22	25	13
6adfe2eb17f78d90fae7d4d8eb43b01a	12	0	34	0	0	11	12	13	0	0	22	16	0	0	25	0	0	0	13	0	0	0	41	0	0	0	0	0	0	0	9	0	23	18	16	0	11	0	18	17	0	11	0	21	0	6	0	25	11
7d518e827d9d6a525a3c1d4b64bdc73c	15	0	0	7	8	9	8	11	18	33	14	12	9	0	0	5	7	16	0	0	9	10	10	0	0	18	0	10	0	5	22	12	0	15	6	6	13	9	0	0	9	0	0	0	0	20	0	3	8
f9c752d5c510e07c457e029af2d6d31b	2	4	0	6	4	15	2	23	24	4	1	6	0	0	4	19	1	4	4	9	7	16	9	12	17	11	13	22	8	29	13	5	7	8	0	5	1	7	5	16	0	7	6	12	0	18	8	4	0
a69c0a328e1b282389062478c5d49c3a	0	0	0	4	5	2	7	0	12	0	0	3	0	22	8	12	12	9	9	7	8	8	4	33	6	18	10	5	0	0	14	4	0	12	3	10	7	8	28	14	5	5	0	6	6	1	61	19	0
5cdef913913e1913b2b59545ce8a9635	14	0	17	7	7	6	11	0	14	34	8	9	11	0	0	30	21	8	9	0	0	0	0	4	15	0	0	14	0	0	20	14	0	11	11	22	16	6	10	0	16	0	10	4	0	12	13	12	21
2f8ad4365632e4a05d8897ac4ee70b3a	16	0	0	0	17	0	30	28	0	0	0	0	0	0	0	20	0	0	0	0	12	41	0	0	24	111	0	0	0	0	58	0	0	0	0	0	0	0	39	0	0	0	0	0	0	0	0	0	0
13016b09f7d9ec021bdf6b8eb3ebe1c2	0	0	31	0	0	0	9	7	12	28	19	26	14	0	0	14	0	0	0	30	0	9	0	12	11	0	0	9	0	0	15	7	0	8	0	8	1	10	17	0	0	3	0	8	0	11	18	11	9
3fb663a5bf98e163dbeedefe91c6bae9	0	0	20	0	0	0	23	12	34	16	19	18	17	0	0	0	0	0	0	0	0	0	12	0	0	6	0	0	0	0	10	18	0	10	0	0	11	0	7	0	3	21	0	20	9	0	7	22	13
5e18094f37d33836726fabc09f8e46fc	0	0	0	0	0	0	0	0	0	9	8	22	4	8	20	0	0	2	3	0	141	0	22	0	0	0	0	1	0	4	0	0	0	0	27	107	0	51	0	0	0	0	0	0	0	8	0	0	0
66281feddf6fb051ac567f7ae7f4ed99	0	0	0	4	0	77	3	0	21	0	0	0	5	14	14	19	5	0	0	0	0	19	0	0	0	0	0	0	0	0	0	0	12	9	18	8	0	0	0	0	4	10	0	15	0	46	0	12	0
c5debdac45aa28561acf34927c6e726d	12	0	0	18	28	16	0	17	0	0	0	0	0	0	53	0	17	0	13	0	0	21	0	43	0	24	0	0	0	17	0	0	4	0	16	0	14	15	15	23	3	21	0	0	0	8	0	0	0
c5aad5ebe154556c8422b669638c0745	0	0	0	0	0	0	0	8	9	10	11	0	11	0	0	14	0	31	0	0	21	0	14	0	0	17	0	0	0	0	29	18	0	7	15	8	7	0	16	0	3	11	0	0	0	22	14	24	7
eb1d7f519ae360e6e68a2f1520785e5e	9	0	3	12	16	5	17	4	6	0	6	3	4	9	18	6	6	22	14	12	14	3	8	13	10	7	6	2	12	7	25	6	0	19	3	6	6	4	6	6	3	12	4	6	4	2	7	5	2
aa19b65fa066defdc12ae4b7f2f00066	11	11	0	11	12	28	0	0	0	10	9	0	0	22	0	0	0	21	12	29	0	11	0	0	5	0	12	18	0	0	6	10	10	5	4	0	0	3	0	0	14	4	7	13	16	24	9	11	14
3f2528fd60a3c6bfdd9c72b69f0f91ae	0	0	0	0	0	0	0	0	8	0	11	5	0	27	0	0	0	0	0	0	0	0	0	0	0	0	0	0	0	0	35	2	9	33	14	13	20	13	9	18	3	27	6	3	5	21	0	16	0
1ec0d8d3af97f78448a006000ce9a298	8	13	22	10	6	9	9	0	0	0	16	0	8	16	0	5	0	0	8	33	0	21	0	13	12	5	0	0	0	10	9	9	7	15	0	0	4	0	13	9	0	5	0	16	15	7	0	9	0
209624ea39493ace48ad4daa9d42f617	3	0	0	5	11	4	10	0	4	0	13	2	18	0	6	4	3	6	10	0	11	14	4	0	0	2	1	0	0	23	18	6	0	7	19	8	13	14	7	17	1	11	10	0	24	5	2	18	0
d3d5f57b1c8aafeca61afdb1627d2990	0	0	0	0	0	0	0	38	10	0	0	0	0	0	0	0	0	0	0	0	0	0	0	0	0	0	0	0	0	0	39	282	0	0	0	0	0	0	31	0	0	0	0	0	0	0	0	0	0
c4170fd31c9aceb042c699e6c8b0f486	0	0	0	0	0	10	0	0	0	0	0	0	0	0	8	0	0	0	12	0	15	61	22	0	1	11	0	0	0	94	0	13	0	0	45	23	0	19	0	0	16	11	0	19	0	0	10	0	0
715a5706f5ea5356f6c4772dc98d6430	0	0	22	0	0	0	4	0	0	0	52	23	0	0	0	5	0	0	0	34	0	19	0	79	35	0	0	0	0	0	3	9	8	0	0	11	11	10	0	0	0	4	0	23	0	0	0	5	9
ddb4dac009841c724d01963915728bcf	0	0	0	0	0	0	0	0	0	0	0	0	0	0	0	0	0	153	28	0	0	0	0	0	0	0	157	0	45	0	0	0	0	0	0	0	0	0	0	0	0	0	0	0	0	0	0	0	0
33f1cbce4b235f9a1a34da82a691f6bd	0	0	20	0	0	0	19	10	0	0	0	17	20	0	0	0	0	0	0	0	0	0	0	0	0	0	0	0	0	0	0	0	0	0	0	0	0	0	0	0	11	0	0	0	0	22	11	0	0
5a1c2ba45f3ee6a6a533a669ddc6df2c	17	31	11	10	0	11	12	0	0	0	20	19	11	0	22	0	0	0	0	0	0	0	0	0	0	9	0	0	0	0	13	6	41	18	0	0	0	0	0	0	0	0	0	23	0	0	18	0	0
57e11c3559fa2ef79a2702684229e4ba	0	0	0	14	0	85	11	4	15	10	13	0	12	0	31	0	10	0	0	0	19	12	0	0	0	0	0	0	0	28	24	10	0	0	0	28	0	9	18	0	0	0	0	0	0	0	0	0	0
95d6a2a0e7a344010b5fd670677848e1	0	0	0	0	0	0	0	0	8	0	0	0	0	0	0	4	0	0	0	5	3	7	0	0	8	4	0	0	0	3	3	7	4	16	3	9	14	7	3	0	0	80	0	0	0	0	0	81	0
ad13382614cd54b5bfa93c7bada5cf17	0	33	0	33	0	56	0	10	0	0	0	0	0	29	0	25	0	20	0	0	0	0	0	0	22	17	31	33	0	0	0	0	0	0	0	0	13	14	0	0	0	0	0	0	0	0	0	0	22
00681c85e21843b9156cb89478b94f8f	0	70	34	0	0	0	0	0	0	53	60	0	16	0	0	0	0	0	0	0	0	0	0	0	0	0	0	0	0	0	0	0	0	0	0	20	0	0	0	0	0	0	0	0	0	24	0	0	0
6e5be229dd49e819c917d2ae8b72610b	0	0	0	14	0	18	0	0	0	0	0	0	0	0	8	14	18	0	0	28	39	26	9	0	0	10	0	17	0	0	13	0	0	0	0	0	7	16	0	0	4	9	0	0	29	0	0	6	0
dbf83ada1041e3b4fdac47d2dee0a5e5	0	12	21	0	0	5	0	7	11	0	13	0	16	8	12	0	0	0	7	2	17	12	14	8	0	6	0	0	0	19	9	5	0	23	12	10	10	11	6	4	10	0	0	0	0	13	7	19	0
ab620840ec71573b9d4fd3816bc52d02	5	0	0	0	12	6	7	26	16	10	13	6	10	0	0	5	0	0	0	31	5	20	0	7	9	19	0	11	0	5	26	5	0	5	4	9	0	10	6	0	0	18	0	0	0	8	6	0	0
7807a7c66b7e44dcda14bb67b2e6a4b4	0	0	10	0	0	4	0	6	11	0	10	8	8	0	0	8	0	34	15	15	0	11	0	0	0	6	0	25	0	0	7	7	0	9	15	2	0	14	5	11	13	0	0	0	0	28	9	8	0
bc6c345a2feb70d3210ba7f89530c5b0	0	0	0	0	0	0	0	0	0	63	52	27	90	0	0	0	0	0	0	0	0	0	0	0	0	0	0	0	0	0	0	0	0	0	13	15	48	26	0	0	0	0	0	0	0	0	0	0	0
7aed90fb085e16c3c98bfa68130096d0	0	0	6	7	7	18	0	13	10	9	4	0	5	17	10	1	0	0	6	18	18	1	19	7	2	7	0	8	0	9	13	5	0	7	8	8	7	6	0	3	9	0	0	0	6	5	7	12	0
961df4431ece626451598d0effe227bd	0	0	0	0	0	0	0	0	0	0	11	35	10	0	0	0	0	0	0	0	0	75	0	0	0	0	0	10	0	152	0	0	0	0	0	7	0	7	0	10	0	0	0	0	0	0	0	0	0
cf401a47745da4870973ee837389d89b	0	0	0	0	0	0	0	0	0	0	0	0	0	0	0	0	0	0	0	0	0	0	0	0	170	0	0	7	0	0	83	0	0	0	0	0	0	0	2	66	0	0	0	0	0	0	0	0	0
096aa868afaffdd4bd938b9faa623a2a	21	0	0	53	37	52	0	0	0	0	0	0	0	0	0	0	16	0	0	0	34	43	25	0	0	4	0	1	0	23	0	0	0	0	0	0	0	0	0	0	0	0	0	4	0	0	10	0	0
ad235b65ccb597f05a96b06c0ad90eee	0	11	3	16	0	4	0	0	0	0	0	0	0	0	10	0	12	8	6	2	22	0	12	36	29	16	0	18	0	37	0	0	0	0	0	0	0	0	0	0	0	13	0	5	13	0	10	12	0
530f95a487a62a2c587656db22682959	0	0	0	0	0	0	0	0	0	0	0	0	0	0	0	0	0	0	0	0	0	0	0	0	0	0	0	0	318	0	0	0	0	0	0	0	0	0	0	0	0	0	0	0	0	0	0	0	0
b454c56ae7923cac07b03196d8b77304	0	0	0	0	0	0	0	8	8	0	0	0	0	0	13	0	0	4	0	0	28	0	0	0	0	0	0	0	0	4	20	9	0	22	0	0	0	0	0	12	0	0	0	6	0	58	7	0	0
51111e66d97d8fd3f0bdf584d69c7835	0	0	0	0	0	0	0	0	0	0	0	0	9	0	0	0	0	113	30	0	0	0	0	0	0	0	115	0	34	0	0	0	0	0	0	0	0	0	0	0	0	0	0	0	0	0	0	0	0
86555947ddfc576c1bb9c42deb3998df	0	0	27	0	0	8	0	4	0	10	14	15	19	0	11	0	0	0	0	10	14	0	7	0	0	0	0	0	0	12	9	9	0	5	13	11	0	11	2	0	0	0	0	0	0	13	4	12	0
80e92d2bf2797b4762b16129ba6f04cd	0	0	18	0	0	0	6	9	14	6	0	29	0	0	0	0	0	11	0	47	12	19	0	0	0	0	9	0	0	13	0	0	0	16	0	5	5	19	2	13	6	0	0	10	0	0	0	0	0
45a580e568eadcf36b7c1afcbde1ab83	0	0	0	0	0	12	0	0	38	0	0	0	0	0	11	0	10	9	0	0	0	0	0	30	43	12	0	22	0	0	0	0	0	0	11	29	0	4	13	0	6	0	0	38	0	0	0	18	0
c8e34bb10306cd8cc72e42eb1313b7c8	0	4	2	1	0	3	7	0	8	0	0	0	0	0	47	10	8	5	33	0	22	0	0	23	14	10	2	0	0	30	0	0	0	0	0	8	4	0	1	0	9	0	0	0	11	0	17	0	3
09fe878f37fdb48cdc41797c656c05b2	0	40	5	0	0	0	3	14	32	0	0	0	0	20	0	2	0	0	0	0	0	37	0	0	0	0	0	18	0	22	29	0	0	0	0	0	17	13	7	14	0	0	0	0	0	9	0	0	0
fc8a4be4bc27d1ad98f52930ebf631c2	0	0	0	0	0	0	0	0	0	26	0	22	41	0	0	0	0	0	0	0	6	53	18	0	0	17	0	0	0	24	0	0	0	0	0	0	17	27	0	0	0	0	0	0	24	24	0	0	0
a4af9680e23cdd53cf88e4533a27594d	0	0	0	0	0	0	19	3	4	3	6	4	9	15	0	0	0	0	0	0	0	0	0	0	0	0	0	0	0	0	17	13	0	20	5	10	5	7	7	18	0	6	7	18	13	1	19	5	10
eb51a6482b09f0c5962e362d2d23abb9	0	0	0	0	0	0	0	0	0	0	0	0	0	0	0	0	0	0	0	0	12	0	0	0	0	0	0	0	0	0	0	0	0	0	0	0	88	0	0	0	26	0	0	0	0	19	0	0	0
3468e2a610f30cb3f84ce4c71fc13e77	0	0	0	1	0	6	2	0	0	0	0	0	0	6	11	5	4	11	19	13	41	0	5	0	0	5	0	4	0	0	14	3	0	0	12	13	15	9	0	0	9	3	0	0	6	36	0	0	0
960aceada5d86b21b6f3c6a38d14822d	41	0	0	39	41	33	0	0	0	0	0	0	0	0	0	0	0	22	26	0	23	0	0	23	0	0	0	18	21	0	0	0	0	0	0	0	0	0	0	0	0	0	0	0	0	0	0	0	0
acaad4f84ffbccb47bf1823601450c0f	0	0	0	0	0	0	0	0	34	0	0	0	0	0	0	18	15	23	0	0	0	0	0	29	21	0	19	24	26	0	0	0	19	0	0	15	0	0	0	0	0	0	0	0	0	0	0	0	0
14f629e0c81cc39a3d8f07068324a483	14	26	0	17	21	8	0	0	0	0	0	0	0	0	0	0	18	0	0	0	0	9	0	0	24	0	0	0	0	0	0	0	0	0	0	0	0	0	0	0	0	0	23	28	0	0	38	0	0
3699e193fd5321a32e8ab1100ae70161	0	0	0	0	0	0	0	0	6	0	0	0	0	50	0	0	0	0	0	0	0	0	0	0	0	0	0	9	0	0	41	80	0	47	2	4	6	0	25	12	0	0	0	0	0	0	0	0	0
7b28c20e72c6c95b3e604f0849245770	0	32	14	0	0	0	45	1	4	0	0	0	0	0	13	15	22	0	0	0	6	0	19	0	0	24	0	0	0	8	20	0	0	0	0	0	0	0	13	18	0	0	19	0	0	1	0	0	3
7a8d0125158d1dded935e4652afc68d7	0	0	0	0	9	7	0	0	0	0	0	0	0	0	29	14	0	0	0	0	11	63	20	0	58	6	0	11	0	50	0	0	0	0	0	0	0	0	0	0	0	0	0	0	0	0	0	0	0
0e064a94474c099cd422c1ef160ab28c	0	0	0	0	0	0	0	0	11	0	0	0	0	0	0	0	0	21	0	0	0	0	0	0	0	0	0	0	17	39	0	0	34	0	22	0	0	0	22	0	0	0	0	0	0	13	21	11	0
c518773de1fa8f58aebfc3c18e017d10	4	14	0	5	12	7	7	7	10	0	0	7	5	0	8	0	0	0	0	0	7	0	0	14	19	0	0	8	0	5	10	8	0	9	0	4	0	0	6	12	7	0	0	4	6	9	8	6	3
ea7fdec3b5eae1d7442f920a759e2813	0	0	0	0	0	0	0	0	0	0	0	0	0	0	0	0	0	0	0	0	0	0	0	0	0	0	0	267	0	0	0	0	0	0	0	0	0	0	0	0	0	0	0	0	0	0	0	0	0
d8a3df20c7b5d4d5857fb260a0989a8a	0	37	0	14	0	17	16	12	25	0	0	9	13	0	0	0	0	0	0	0	0	0	0	0	0	10	0	13	0	0	17	13	13	21	0	0	9	0	0	0	0	0	0	0	0	0	0	0	0
fcc58885c1a8654bf710ef3670e09067	3	0	0	7	0	11	0	0	0	2	1	7	0	0	22	0	0	6	14	24	71	4	22	0	0	3	3	12	3	32	0	0	0	0	0	1	0	1	0	0	4	0	0	0	0	3	0	0	3
f95b1ff191764f53c85f7e7ab0efb549	0	0	0	0	0	7	0	0	0	0	20	0	4	0	11	0	0	0	0	0	3	29	82	0	35	0	3	0	0	69	0	0	0	0	0	0	0	0	0	0	0	0	0	0	0	0	0	0	0
ff2be076cf928bdf0eb0935b49878911	6	8	3	2	5	15	12	20	18	10	0	0	6	13	7	7	3	0	0	0	3	4	0	0	0	10	2	6	0	0	7	0	8	2	0	0	0	0	8	0	0	5	0	0	2	7	5	0	11
d2d480b667c0d25176b7ad8e933c0ae7	0	0	0	0	0	0	105	3	3	3	5	1	0	0	0	6	11	0	0	5	0	0	0	0	0	9	0	3	0	0	0	0	0	0	8	10	32	2	0	0	0	6	0	0	0	0	0	8	28
f5fc228be8d8fe19db819c2b817333c9	0	0	0	0	0	0	7	0	0	5	12	8	0	0	0	0	0	0	0	0	0	0	0	0	0	0	0	0	0	0	8	8	0	14	0	2	11	12	0	0	9	11	6	0	6	20	0	7	5
6f1dcf2d2cb83fa28ed57d63435fb618	0	0	0	0	4	8	0	0	36	0	0	0	0	21	0	0	13	9	0	0	0	0	0	25	26	14	0	24	0	0	0	0	0	0	13	30	0	3	6	0	0	0	0	15	0	0	0	6	0
270a745647e1f4f2daefddcae78b43c7	0	0	0	0	0	0	0	0	0	0	0	0	0	0	0	0	0	0	0	0	0	0	0	0	0	0	0	0	0	0	0	0	0	0	193	17	0	5	0	0	0	0	0	0	0	0	0	0	0
4afbf45f017f69e11e9987ce9b6181c6	0	0	0	9	3	11	0	4	0	7	4	9	7	7	0	5	0	0	0	6	15	5	12	0	0	2	0	6	0	18	1	5	0	0	17	7	10	24	0	0	6	7	5	0	0	8	3	16	1
241358149d169fe77c6d1070671e4264	0	0	0	4	0	9	0	7	0	0	0	12	5	0	17	10	8	22	4	4	6	14	5	9	22	0	33	0	0	16	4	6	0	0	0	0	0	0	0	0	0	6	0	0	0	4	0	4	0
28affdeffa89a42891c5ce1ee5d45774	0	0	0	0	0	22	0	0	0	0	0	0	0	0	3	0	0	0	0	10	47	14	0	0	0	11	0	0	0	18	74	0	0	0	10	25	0	0	0	0	0	0	0	0	0	0	0	18	0
f3f57fb4feeef35aada1a409a3352520	0	0	0	0	0	0	3	2	9	20	0	17	0	0	0	5	2	0	0	27	6	22	9	6	0	0	0	4	0	8	5	5	0	0	5	0	0	9	6	6	2	1	6	0	0	5	9	0	0
9ecb011b73b151660fc0f8650ef1da00	0	0	0	0	0	0	10	0	12	0	0	0	11	0	0	0	0	0	0	0	12	0	11	0	0	0	0	6	0	0	3	0	0	0	12	20	22	19	0	0	0	8	0	26	0	12	20	18	0
6807c9493781c19a20699578fd5da51c	0	0	0	0	0	0	0	0	0	0	0	0	0	0	0	0	0	0	0	0	0	0	0	0	0	0	0	0	0	0	0	0	0	0	0	0	0	0	28	157	0	0	8	0	0	0	0	16	0
e9401f3db9527e1a57b19c9117442afc	0	6	15	0	0	0	1	0	0	8	18	16	18	0	3	0	0	19	14	0	18	0	1	0	0	0	10	0	0	0	0	0	0	0	15	10	6	21	0	0	0	5	0	0	0	0	0	7	0
ee0cbf5dda05dd1c396eed829cd82b77	0	0	0	0	0	0	0	4	0	5	3	7	6	4	11	0	0	0	0	19	18	7	7	0	0	4	0	0	0	32	0	2	0	0	4	18	0	4	3	0	7	9	0	0	2	4	0	8	5
de3f4613e9a94b62157b9f3309c18a16	0	7	13	0	0	0	0	0	0	19	26	0	13	0	0	0	0	0	0	0	0	0	0	0	0	0	0	0	0	0	0	0	0	0	16	22	0	13	0	0	0	27	36	0	0	0	0	0	0
10504e295a3137107ce603765df9dcdb	0	0	14	26	34	18	0	0	0	0	0	0	0	11	4	0	0	0	0	0	7	0	0	0	0	0	0	0	0	0	0	0	0	0	0	0	0	0	0	0	0	7	0	4	0	0	8	0	0
6aaac37f56d07ffcea4fe9ef1cd00d2f	0	0	0	0	0	0	3	17	6	0	0	0	0	71	8	5	0	7	0	0	44	0	0	0	0	6	0	5	0	0	0	13	0	0	0	0	0	0	0	0	0	3	0	0	0	0	0	16	0
23176b0d224a85cab9385a426000544f	0	0	0	0	0	0	0	0	0	0	0	0	0	0	44	6	3	3	18	9	26	17	26	0	4	8	0	7	0	54	0	0	0	0	0	0	0	0	0	0	0	0	0	0	0	0	0	0	0
4066e07db1bae989fd02d771401e3b09	0	0	0	0	0	0	0	0	0	0	0	29	0	8	0	0	0	0	60	0	0	0	0	0	0	0	0	0	0	0	51	0	0	0	0	23	0	22	0	31	0	0	0	0	0	0	0	0	0
d7c3ae890ec4975f6c3fb50e9470b940	6	0	8	18	8	0	8	9	16	0	0	7	6	0	0	21	8	0	0	0	0	9	0	3	16	0	0	0	0	0	5	4	0	6	0	4	15	0	4	0	0	4	0	0	0	0	2	4	0
1af37d277c3b5e1325d6b9ff58145372	0	0	0	0	0	0	0	0	0	0	0	0	0	0	0	0	0	0	0	0	0	0	0	0	0	0	0	218	0	0	0	0	0	0	0	0	0	0	0	0	0	0	0	0	0	0	0	0	0
6536a7bc84c95500ef05185628c9f407	0	13	0	3	13	0	6	0	17	11	7	0	0	18	0	9	0	0	9	22	0	8	0	0	0	0	0	0	0	0	7	0	0	11	0	0	6	9	9	6	0	0	0	21	0	0	0	13	0
12691e42e5f8f917a8ca55e38670afdd	0	13	0	0	0	0	0	0	0	0	0	0	0	0	0	0	0	0	0	0	27	0	0	0	0	0	0	0	0	0	0	0	0	0	0	0	0	0	0	0	0	7	0	36	36	0	38	13	0
8a47d1c31ecaf4f32812c430bbb43980	0	17	0	0	8	12	5	0	0	9	12	10	11	0	1	0	0	0	7	14	3	5	0	0	0	0	0	0	0	10	6	9	0	10	10	8	0	8	0	0	0	0	0	0	0	0	5	9	0
02408cd609a6b7f8134da2f8955136ac	35	0	3	31	20	11	0	0	0	0	0	0	0	0	26	0	0	0	4	4	35	0	21	6	4	7	0	0	0	0	0	0	0	0	0	0	0	0	0	0	0	0	0	0	0	0	0	0	0
21215bd6ba6cd660510c88af26def43c	6	0	0	12	0	36	0	16	12	0	0	0	0	0	0	0	0	0	0	0	0	0	0	0	31	0	0	0	0	0	18	24	0	5	0	0	0	0	10	12	0	0	0	14	0	0	14	0	0
19cb318d7b893544df2e7631da4b77ca	0	0	0	0	0	0	25	0	0	5	0	0	0	0	0	0	0	0	0	0	0	0	0	0	0	0	0	0	0	0	27	0	0	0	13	0	29	4	12	9	0	7	0	0	0	9	7	20	0
85db0d60e8985f5dd02b1b3c10e2c371	0	0	0	0	0	0	7	0	0	0	0	17	0	0	0	30	27	0	0	38	0	14	0	0	39	0	0	0	0	0	0	0	10	0	0	0	0	0	0	0	0	0	0	0	0	0	0	0	14
65e42c2d69bcf093aa2417e578bde9ec	0	0	0	0	22	7	0	0	13	0	0	0	0	0	0	0	0	0	11	0	16	0	0	0	0	36	6	0	13	0	0	21	0	45	0	0	0	0	0	0	0	0	0	0	0	0	0	0	14
817ca6c7f764f795484d3ca3bf564576	1	23	8	0	0	3	0	4	13	8	3	0	9	0	15	0	0	0	0	4	0	13	5	0	12	3	5	0	0	6	14	0	0	0	10	0	4	2	3	6	0	3	1	2	0	1	4	0	0
908a51c0238105f59458bd3f1c8a09cc	0	0	0	0	0	0	0	0	0	0	0	0	0	0	3	0	0	67	60	0	24	0	13	0	0	0	0	27	9	0	0	0	0	0	0	0	0	0	0	0	0	0	0	0	0	0	0	0	0
60f93fed83d17d00026301844c347826	0	0	0	0	0	0	0	0	0	0	0	0	0	0	0	0	0	0	0	0	0	0	0	0	0	0	0	35	0	0	0	0	0	0	0	14	63	0	0	0	0	0	0	0	0	0	0	40	0
fca9a6cab4d479ef5a1201da4efb3d21	0	0	0	0	0	0	0	0	0	0	0	0	0	0	0	0	0	0	0	0	0	0	0	0	0	0	0	0	0	0	0	0	0	0	0	0	0	0	20	138	0	0	0	0	0	0	0	13	0
0cc0183c6032ee75f65894789ff1c254	0	0	0	0	0	0	0	0	0	3	13	0	7	0	0	0	0	0	3	44	8	7	10	0	7	5	0	0	0	21	11	0	0	0	0	6	0	9	7	10	0	5	0	0	0	3	0	0	0
1f3fd62411d77829787c03e7d1e3dabf	23	0	0	18	26	10	0	0	0	0	0	0	0	0	0	10	0	9	41	0	4	0	0	0	0	0	21	0	38	0	0	0	0	0	0	0	0	0	0	0	0	0	0	0	0	0	0	0	0
2a89717b521dc276ae1bd08090909dc4	0	39	16	0	0	0	0	0	0	0	0	0	40	0	0	0	0	0	0	0	23	0	0	0	0	22	0	9	0	0	0	0	0	0	22	0	7	20	0	0	0	0	0	0	0	0	0	0	0
fab19e407fc7d0aa7929a7eae23d8b53	0	0	5	26	0	0	0	0	0	0	7	0	0	0	0	0	0	36	0	0	0	0	0	0	0	0	0	0	0	21	0	0	0	0	0	26	0	21	0	0	0	0	0	0	0	0	0	14	19
fd54faa463e99098527833fc9d14c4da	0	0	0	0	0	0	0	0	0	0	0	0	0	0	20	0	0	0	0	11	22	27	52	13	18	6	0	0	0	29	0	0	0	0	0	0	0	0	0	0	0	0	0	0	0	0	0	0	0
8fd618f97a48e4eb208b0445dbb10d8c	0	0	0	0	0	7	0	0	0	0	0	0	0	0	11	7	4	4	26	6	38	0	6	0	0	35	0	3	0	17	3	2	0	0	7	0	0	0	5	0	0	0	0	0	0	0	0	0	0
f46fb27c910cdc08b14ef44ef5fe22ea	9	0	0	14	5	11	3	0	0	7	7	0	8	0	7	0	0	0	5	11	5	0	0	7	0	0	0	7	0	0	2	6	0	4	4	4	0	5	12	6	3	3	0	0	0	6	6	0	0
9d5a7a5cf87dec52b55a00426e639f7d	0	0	0	0	0	0	23	0	0	5	0	0	5	0	0	0	0	0	0	0	0	0	0	0	0	0	0	0	0	0	27	0	0	0	0	0	43	0	12	13	0	9	0	0	0	14	4	6	0
cd8d2ddb88bbe44dfa61a34dfd244b0b	0	6	0	0	5	13	0	11	9	35	6	6	1	0	0	8	0	0	0	0	0	5	0	0	0	0	0	3	0	16	11	4	0	4	0	0	0	0	9	0	0	0	0	0	0	3	3	0	0
d61d182d52a4a2670558d6160246ffdb	0	0	0	8	9	5	1	0	0	0	4	0	9	0	8	3	0	0	0	4	0	0	5	0	0	5	0	0	0	6	18	9	0	9	6	4	7	7	0	0	0	13	0	0	0	0	0	11	4
c22588320970a261af7274b0ab775f85	9	0	0	8	10	0	8	0	0	0	0	0	0	0	0	0	14	31	19	0	0	0	0	0	0	0	0	0	29	0	0	0	0	0	0	0	0	0	0	0	13	0	14	0	23	0	0	0	0
41a479e6d73fddcd4fa5244ad3b6747a	0	0	0	0	0	0	0	0	0	0	0	0	0	0	0	0	0	16	75	0	0	0	0	0	0	0	5	60	29	0	0	0	0	0	0	0	0	0	0	0	0	0	0	0	0	0	0	0	0
f6b9f4774df15b2fdd3ba4af8805ff44	0	20	0	0	0	0	0	0	0	0	2	3	0	11	0	0	6	48	9	3	4	5	4	7	4	3	2	4	18	0	0	1	0	1	0	0	1	0	0	0	0	4	0	1	7	0	1	0	0
505659cb078bb05bedfe0d94cccf3efa	0	0	0	0	0	0	3	11	11	11	0	34	0	0	0	0	0	0	0	0	0	13	0	0	0	0	0	0	0	9	9	11	0	3	2	5	8	11	0	0	5	0	3	0	0	0	0	9	1
3c7b27d2c6a1ad6862d6542c240b1e1a	0	0	0	0	0	0	14	0	0	26	9	13	8	0	0	0	0	0	0	0	0	0	0	0	0	0	0	0	0	0	4	0	0	0	8	10	6	15	0	0	26	0	10	0	2	0	0	0	0
9364cef1ed381d49f5f8f512eb6516a4	0	0	11	5	11	0	0	9	0	9	3	4	6	7	0	20	1	0	0	0	0	0	0	0	0	2	0	0	0	0	0	0	33	0	0	0	0	2	0	17	0	0	0	0	0	2	0	3	0
aff516c121bd4574170ec019010c5d86	0	0	0	0	0	0	7	5	0	0	0	0	0	0	29	0	0	0	0	0	13	0	20	0	10	13	0	0	0	0	17	0	0	0	0	0	0	0	6	0	0	9	0	0	0	5	5	4	0
68a313a4c8c35a8f1fb6d4e6f2a39a7a	0	0	0	0	0	8	0	16	0	0	4	4	0	33	0	0	0	0	0	0	0	16	0	0	0	0	0	7	0	0	0	0	0	0	0	0	7	6	0	0	10	0	0	0	0	9	0	0	0
2d0bb6d60955af65d5015fb0453df272	0	0	0	0	0	0	0	0	6	0	5	0	0	0	29	0	0	0	0	0	11	0	27	0	0	10	0	0	0	0	6	6	0	0	7	6	0	8	0	2	0	0	0	17	0	0	20	0	0
be3aa43db1c015630bf88961c7273719	0	0	0	4	0	27	0	0	0	0	0	0	0	0	42	0	0	0	0	0	38	0	55	0	0	8	0	0	0	0	0	0	0	0	0	0	0	0	0	0	0	0	0	0	0	0	0	0	0
d92d53b67f4b4a2516ca359494db4c24	0	0	0	0	0	0	0	0	0	0	0	19	0	0	0	0	0	8	34	0	0	12	0	0	0	0	0	0	15	0	0	0	0	0	0	0	0	0	0	0	27	0	0	0	16	0	11	0	0
1adb0d701fc8703eab843d30fb624320	0	61	0	0	0	0	3	0	9	0	12	0	0	0	0	0	0	0	0	0	0	0	0	0	0	0	0	0	0	0	7	8	12	0	0	0	0	0	0	0	10	0	0	0	0	0	0	0	0
a75889212ce7bdd5044cac71248d0f91	1	0	6	6	4	4	10	0	5	4	0	2	0	5	1	3	5	0	1	3	3	5	0	2	0	0	0	0	0	3	3	4	0	1	9	7	5	6	6	0	2	1	3	0	5	4	9	6	5
b65410081c87ed629211d7fb136ec45f	0	10	4	0	0	0	0	0	0	23	13	11	23	0	0	0	0	0	0	0	0	0	0	0	0	0	0	0	0	0	0	0	0	0	6	2	7	5	0	0	0	0	0	8	0	2	12	0	15
a5a7486c3e60ff3d6cc20e9e6359e7ea	0	0	0	0	0	0	0	0	0	0	0	0	0	0	0	0	0	0	8	64	10	0	0	0	42	17	0	16	0	0	0	0	0	0	0	0	0	0	0	0	0	10	0	0	0	0	0	0	0
25946b1f44d8e53165785e8608641763	0	0	0	0	0	0	0	0	0	0	6	0	13	0	9	0	0	21	27	0	8	0	0	0	20	0	45	6	9	0	0	0	0	0	0	0	0	0	0	0	0	0	0	0	0	0	0	0	0
c8738b09261f9ea1f3414e16667fac02	0	0	0	0	0	0	0	0	0	0	0	0	0	0	0	0	0	0	0	15	8	104	0	0	0	0	0	0	0	0	0	0	0	0	0	0	17	1	0	0	0	0	0	0	0	0	0	0	0
bbc6a214626b3f3c4b8b1d953beeff7c	0	0	0	0	0	0	0	0	0	0	0	0	0	0	0	0	13	0	0	0	0	0	0	0	12	0	25	29	0	0	7	0	0	0	0	13	0	0	0	0	0	11	0	0	0	0	0	0	0
c5e5fd5c9af649aec207b86dee76d5f3	0	0	0	3	0	2	0	4	10	0	0	0	0	12	17	37	0	0	0	0	0	18	0	0	0	6	0	5	0	12	8	2	0	0	0	0	0	0	0	0	0	0	0	0	0	0	20	0	0
2acc64fc35abd8595519fa81d19066b0	0	0	0	0	0	9	11	0	0	0	0	0	0	0	0	0	0	0	0	0	0	22	0	9	0	0	0	3	0	0	7	6	0	6	4	10	11	0	7	0	0	7	0	26	0	0	0	0	0
e83a602dffcbc0110d7170c34521bf45	0	0	0	0	0	0	0	0	0	0	28	0	0	0	0	0	0	0	0	0	0	0	0	0	0	0	0	0	0	0	0	0	0	0	0	0	0	0	0	0	40	16	0	0	0	0	0	0	47
04ae20059ea631465916b06982741650	0	4	0	0	0	0	0	0	0	0	0	0	0	0	0	0	4	0	9	30	0	0	0	19	11	0	0	0	0	3	0	0	0	0	0	0	0	0	0	0	0	2	0	0	9	0	27	0	11
bf5f9d8270688749d52cb3dfea76b096	0	0	0	0	0	0	0	0	0	0	0	0	0	0	0	0	0	70	4	0	0	0	0	0	0	0	80	0	0	0	0	0	0	0	0	0	0	0	0	0	0	0	0	0	0	0	0	0	0
e00e288083c965bb4866d55d959fcb43	5	8	0	2	0	3	4	0	3	0	5	0	3	0	0	0	0	1	3	4	0	1	0	0	0	10	0	2	0	0	15	4	1	3	4	4	0	3	3	4	6	3	2	3	4	4	4	2	0
47f61b65b87fe2de661f6b8ba41cddea	0	0	0	0	0	0	0	0	0	0	0	0	0	0	0	0	0	0	0	0	0	0	0	0	0	0	0	0	0	21	0	19	0	0	0	0	0	0	0	0	0	20	0	0	0	23	0	0	0
2bfd220284f4208a729f67f3f6f073c3	0	0	0	0	0	0	0	0	0	0	0	0	0	0	0	0	0	0	23	0	7	15	0	0	19	0	8	15	27	17	0	0	0	0	0	0	0	0	0	0	0	0	0	0	5	0	0	0	0
9e3b0ce9bb690b78f97f20c102089c55	0	5	0	0	0	11	0	5	7	0	0	0	0	0	11	2	0	0	13	0	4	0	15	0	0	12	0	22	0	7	5	0	0	0	0	0	0	0	0	0	0	1	0	0	0	0	0	6	0
9b89b811be9292552e327f16a217ee6f	0	0	0	0	0	0	0	10	0	0	0	15	0	0	0	0	0	35	12	0	16	0	0	0	0	0	20	0	0	0	0	0	0	0	0	0	0	0	0	0	4	0	0	0	0	0	0	0	0
c674c60be5fdee49a7f9a7400628516b	0	2	0	0	0	0	2	4	6	0	6	6	7	24	0	0	0	0	0	0	0	0	0	0	0	0	0	0	0	0	10	1	0	5	2	7	3	4	5	12	0	2	4	0	2	1	5	4	0
591e0bc14cb4e16f197d218b3021a5d2	0	0	0	1	0	16	0	6	0	8	6	0	5	0	0	0	0	0	0	6	49	0	0	0	0	0	0	0	0	0	0	0	0	0	0	3	0	9	0	0	16	5	0	0	0	1	0	3	0
83079e091af07622f995645729c66236	0	0	0	0	0	0	0	0	0	0	0	0	0	0	0	0	0	0	46	0	0	0	0	0	0	0	35	0	64	0	0	0	0	0	0	0	0	0	0	0	3	0	0	0	0	0	0	0	0
c2236727ffae6d3d4521989084fcbe7b	0	0	0	7	0	7	0	0	0	5	0	0	2	0	0	0	0	0	0	39	2	0	6	1	7	2	0	5	0	12	0	0	0	6	0	9	0	7	0	0	0	0	3	0	0	7	0	8	0
c33d3540449df9a678cc737a39e52589	0	0	0	0	0	0	0	0	0	0	0	0	0	58	0	0	0	0	0	0	0	0	0	0	0	0	0	0	0	0	0	0	0	18	0	0	0	0	0	0	4	0	0	0	34	0	0	0	0
cfb6d4bf474238fa56307228afe87405	0	0	0	0	0	0	0	0	0	15	0	0	0	0	0	0	6	14	0	0	0	0	0	0	32	0	21	36	0	0	0	0	0	0	0	0	0	0	0	0	0	0	0	0	0	0	0	0	0
8ee89f151c34530344deec07ac9bee81	0	0	0	0	0	0	0	0	0	0	0	0	0	0	19	0	0	0	6	0	74	0	28	0	0	0	0	0	0	0	0	0	0	0	6	4	0	0	0	0	0	0	0	0	0	0	0	0	0
e2f7a842202a007080729d9ad28399fd	0	0	0	0	0	19	0	0	0	0	0	0	0	0	14	0	0	0	0	0	0	10	0	0	0	0	0	0	0	0	22	0	0	0	0	0	0	0	0	0	0	0	0	0	0	46	0	11	0
e438498696e4ce6da6b786e98f911a9e	0	0	0	0	0	0	0	0	0	5	0	0	0	11	25	0	0	13	0	12	17	0	0	0	0	0	0	13	0	0	0	0	0	6	0	0	4	0	0	0	0	0	0	29	0	0	0	0	0
b2224d09fb56fffb7949a37935a5b572	0	0	0	0	0	0	3	0	8	0	0	0	0	2	10	0	0	0	0	0	6	0	0	0	0	10	0	4	0	0	7	2	0	6	0	5	0	4	12	5	0	9	0	0	0	7	3	1	0
2429729a67999c6d894f79ae85dd332a	0	9	8	0	0	0	0	0	0	7	5	11	11	10	0	0	0	0	0	29	0	0	0	0	4	0	0	0	0	0	0	0	0	0	9	0	0	5	0	0	8	0	0	0	0	0	0	0	0
98c0b9f675d168f31299b07ea8f8ff41	15	0	0	0	10	11	0	0	0	0	0	0	0	0	0	0	0	26	0	0	9	0	0	20	0	10	14	5	0	0	0	0	0	0	0	0	0	0	0	0	0	0	0	0	0	0	0	0	0
60a2e0a4d6760de56ad66a42a4093dc5	0	0	0	0	0	0	0	0	0	0	0	0	0	0	0	0	0	0	0	0	70	29	14	0	7	0	0	0	0	9	0	0	0	0	0	0	0	0	0	0	0	0	0	0	0	0	0	0	0
8f688d262ead4266b13827f5099d967d	0	0	0	0	0	0	0	0	2	0	0	0	0	0	27	0	0	0	17	0	27	0	0	0	0	6	0	2	0	0	8	9	0	0	0	0	0	0	2	0	0	6	0	0	0	0	4	6	0
680b2a1833c5c2699fe4d5dea7cc0960	2	0	0	6	0	5	0	0	0	6	0	0	8	0	0	0	0	0	0	28	11	0	4	0	0	0	0	12	0	0	0	6	0	0	0	5	0	0	0	0	0	0	0	0	4	4	0	0	0
3b87e884c93f81afa6fad61c8af6297e	0	0	0	0	0	0	0	0	14	0	0	0	0	27	0	0	0	0	0	0	10	0	0	0	0	10	0	0	0	0	0	0	27	0	0	0	0	0	21	0	0	0	0	0	0	0	0	0	0
33aec9afb41c02b37b280d564b28b21d	0	0	0	0	0	0	15	0	0	0	0	0	0	0	0	28	0	0	0	0	0	0	0	0	0	0	0	0	0	0	23	29	0	0	0	0	0	0	0	0	0	0	0	31	0	0	0	0	0
727992952afbbf55406b97e29855c9c2	0	0	0	0	0	0	0	0	0	0	0	0	0	0	0	0	0	14	0	0	0	0	0	0	0	0	0	0	0	11	0	0	12	0	0	0	0	6	0	0	2	0	0	60	0	0	8	0	0
d3afd2a72e2802c2cedb6df13114f976	0	0	0	0	0	0	5	0	10	14	0	10	0	0	0	7	9	0	0	0	0	0	0	0	0	0	0	0	0	0	5	0	0	0	0	14	0	8	0	0	0	0	0	9	0	0	9	0	6
48d8be76001a9d251dc030b142483539	0	0	0	0	0	0	0	0	0	0	0	0	0	0	0	0	0	121	0	0	0	0	0	0	0	0	0	0	0	0	0	0	0	0	0	0	0	0	0	0	0	0	0	0	0	0	0	0	0
324a68faea87d16c8e64abc6856e10e5	0	0	0	0	0	0	0	0	0	0	0	0	4	0	16	0	0	0	0	16	4	0	24	8	9	8	0	0	0	9	10	0	0	0	0	0	0	0	0	0	0	0	0	0	0	0	0	0	0
538add871396bc31fee52b4c6e73542a	0	0	0	0	0	0	0	0	0	0	0	0	0	0	0	0	0	0	0	0	0	0	0	0	0	0	0	37	0	0	0	0	0	0	0	0	0	0	0	0	0	0	0	0	0	68	0	0	0
5adf15a24edca7b1d56a2a2f8856718b	0	6	0	0	0	0	0	0	0	0	0	4	6	8	1	0	0	0	0	0	8	0	0	0	0	6	0	7	0	0	0	0	0	0	10	10	0	17	0	0	2	0	0	0	0	5	6	0	0
a728a1dce17d5afb4677e6cc919c2391	0	0	0	0	0	0	0	0	0	0	0	0	0	0	31	0	0	0	0	0	14	0	27	0	0	12	0	0	0	0	0	0	0	0	0	8	0	3	0	0	0	12	0	0	0	0	0	6	0
50ed67c6c21f5e4f38c9b9266a21d891	0	0	0	0	0	0	0	0	4	7	0	3	11	0	0	8	0	0	0	0	0	0	0	0	0	0	0	0	0	0	6	14	0	28	0	0	0	0	10	0	0	0	0	0	0	0	0	12	8
2dfc021ab6895ae3b4c956d50052f17e	0	0	0	6	0	6	0	0	0	0	0	0	0	0	22	0	0	0	13	0	21	0	0	0	0	5	0	17	0	12	0	0	0	0	0	0	0	0	0	0	0	0	0	0	0	0	8	0	0
1ce8c57de80c69514f619c61e6ef1fdb	0	8	0	0	0	14	0	0	0	10	5	6	0	0	10	0	0	7	0	0	7	7	10	0	0	4	10	0	0	4	0	0	0	0	0	0	0	1	0	0	2	0	0	0	0	0	0	0	0
edc0a227f7a1c57abb3163fd6502aa16	0	7	0	0	0	3	0	0	0	0	0	0	5	0	5	2	0	0	0	0	0	16	6	0	0	0	0	3	0	2	4	2	4	10	0	5	5	4	0	0	0	1	0	0	0	3	0	0	0
b72909635060381035aa822951ccee03	0	0	0	0	0	0	0	0	0	0	6	0	0	0	10	0	5	0	0	0	10	5	20	0	0	0	0	0	0	8	0	0	0	0	0	7	0	0	0	0	11	11	0	0	0	0	0	0	0
0b424bccf7dd52edf49481ff54d89061	0	0	0	0	0	0	0	0	0	0	0	0	0	0	0	0	0	0	0	0	0	0	0	0	0	0	0	0	0	0	0	0	0	0	0	0	0	0	0	0	0	29	0	0	0	0	0	29	0
2e5010eb67937f8275bedbc2cde77e2a	0	35	0	0	0	41	0	0	0	0	0	0	0	0	0	0	0	0	0	0	17	0	0	0	0	10	0	0	0	0	0	0	0	0	0	0	0	0	0	0	0	0	0	0	0	0	0	0	0
1f6f400a4c40ce9f7cea0e7145938045	0	0	3	0	0	0	0	0	0	7	2	0	0	0	0	5	0	12	19	21	6	0	0	0	0	0	0	2	0	13	0	0	0	0	0	6	0	3	0	0	0	0	0	0	0	0	0	2	0
b0393e75df8338f8224463cb1b34efbd	0	0	0	0	0	0	0	0	0	0	0	0	0	0	0	0	0	0	20	0	0	0	0	0	0	0	0	7	14	0	0	0	0	0	13	9	24	8	0	0	0	0	0	0	0	0	0	0	0
82864868f8bd15e547e71a98a3d1f57c	0	0	0	0	0	0	0	0	0	0	0	0	0	0	44	0	0	0	0	0	0	0	18	0	0	0	0	0	0	28	0	0	0	0	0	0	0	0	0	0	0	0	0	0	0	0	0	0	6
5c69b5d2ec557ac076a471d9e7b99a3b	0	0	0	14	4	12	0	0	0	0	0	0	0	0	4	0	0	0	0	16	15	4	0	0	0	1	0	6	0	8	0	0	0	0	0	11	1	0	0	0	0	0	0	0	0	0	0	0	0
3562d3a0374b9f2ed190c1a7aa7dedb7	0	0	0	0	0	0	0	0	0	0	0	0	0	0	0	0	0	19	9	11	5	10	0	0	7	0	30	0	0	4	0	0	0	0	0	0	0	0	0	0	0	0	0	0	0	0	0	0	0
8707ff9eac05bc071993b6f346ec5baa	0	0	0	0	0	18	0	0	0	0	0	0	0	0	0	0	0	0	0	0	17	23	17	0	19	0	0	0	0	0	0	0	0	0	0	0	0	0	0	0	0	0	0	0	0	0	0	0	0
876295a7cd8394f70f60a6fb62837bdd	0	0	8	6	0	0	0	0	2	0	3	4	3	0	7	0	0	10	2	1	9	3	0	0	0	4	0	0	0	0	0	0	0	0	3	0	0	2	4	4	0	0	0	4	0	0	2	4	0
0f276b28ea3ba352f6fd667c1e298c38	0	0	0	0	0	8	6	0	0	0	0	0	0	0	0	0	0	0	0	0	0	0	0	0	0	0	0	0	0	0	8	4	0	0	0	13	0	0	13	8	5	9	0	0	0	0	0	5	0
2747bd94a19fbfa82f1e90e326d2f100	0	14	6	0	0	0	0	0	0	0	0	0	0	0	0	7	0	0	0	0	5	5	7	0	0	8	0	0	0	6	0	0	0	0	0	11	6	9	0	0	0	0	0	0	0	0	0	0	0
2491b6fd794f93238622a0a4f4e586fb	0	11	0	0	0	20	0	0	0	0	2	0	0	0	0	0	0	0	0	0	0	0	0	0	0	0	0	29	0	0	11	0	0	0	0	0	0	0	0	0	0	0	0	0	0	5	0	0	0
fa90ae32c3a2b95128da7dd5a8bdf251	0	0	0	0	0	0	0	0	2	0	0	0	6	0	0	0	0	0	1	12	1	5	0	3	0	5	0	0	0	0	8	0	0	3	0	0	6	1	0	6	0	9	0	0	0	3	6	4	0
350fb0a153502ce2dd4fa0cf051d3fbb	0	0	0	0	0	0	0	0	0	0	1	0	0	0	11	0	0	6	2	0	25	0	0	0	0	0	14	0	6	0	0	5	0	5	0	4	0	0	5	0	0	0	0	0	5	0	0	0	0
725f3336cd7e92e814c5f299fc4bfddb	0	0	0	0	0	0	0	0	0	0	0	0	0	0	0	0	0	0	0	0	0	0	0	0	0	0	0	89	0	0	0	0	0	0	0	0	0	0	0	0	0	0	0	0	0	0	0	0	0
c0edea80a4d623eb75e03daa3536a4dc	0	0	0	0	0	0	0	0	0	0	0	0	0	0	35	0	0	0	24	29	0	0	0	0	0	0	0	0	0	0	0	0	0	0	0	0	0	0	0	0	0	0	0	0	0	0	0	0	0
d2078cdb8fa6c639c5ef9a8b8f244d63	0	0	0	0	0	0	0	0	7	0	0	0	0	0	0	0	0	0	0	0	0	0	0	0	0	0	0	13	0	0	7	0	0	0	12	0	0	11	13	0	0	0	0	0	0	0	0	18	0
1d1ef4cfd93e4312369311b3053b9acd	0	0	3	0	0	0	0	0	0	4	12	0	11	0	0	5	7	0	0	0	3	0	0	0	0	0	0	0	0	12	0	0	0	0	0	0	0	0	0	0	0	5	0	0	0	0	0	6	0
de7edb3093fc50daea2b81e9e6910d5d	0	6	0	0	0	0	4	0	9	0	6	0	0	0	6	0	0	0	0	0	0	0	0	0	0	4	0	8	0	0	5	4	0	4	0	0	0	0	2	0	0	0	8	3	0	0	0	6	0
00dbcec69924cc7694d15fa0e7d8ad8c	0	0	0	0	0	0	0	11	8	0	0	0	0	0	0	0	0	0	9	0	0	0	0	0	5	0	0	0	0	11	8	0	0	0	0	0	6	0	0	0	0	2	0	11	0	0	0	5	0
beb1407c19f7fa27ce3bbc0aa7f36157	0	0	0	0	0	0	0	0	0	0	0	0	0	0	0	0	0	0	0	0	0	0	0	0	0	0	0	85	0	0	0	0	0	0	0	0	0	0	0	0	0	0	0	0	0	0	0	0	0
7566bcf9eeeac8d93022dfa6b5e75ab5	0	0	0	0	0	0	0	0	0	0	0	0	0	0	0	0	0	23	12	12	0	0	0	0	10	0	0	0	26	0	0	0	0	0	0	0	0	0	0	0	0	0	0	0	0	0	0	0	0
40479b4240a0cb97c8e6d75b82e7e30d	0	0	0	0	0	0	0	0	0	0	0	0	0	0	0	0	0	0	0	58	0	24	0	0	0	0	0	0	0	0	0	0	0	0	0	0	0	0	0	0	0	0	0	0	0	0	0	0	0
f930b13e0cc39314f832a37b4a6d0273	0	0	0	0	0	0	0	0	0	0	0	0	0	0	0	0	0	24	0	0	0	0	0	0	20	0	18	20	0	0	0	0	0	0	0	0	0	0	0	0	0	0	0	0	0	0	0	0	0
79021d09f56f5a9d31ee75070bcf7f5e	0	0	0	0	0	0	0	0	0	0	0	0	0	0	0	0	0	0	5	51	0	0	0	6	5	0	0	0	0	0	2	0	0	0	0	0	0	0	0	7	0	0	0	0	0	5	0	0	0
03a1f9f63e2fa6c7bdf27d33eba2b09d	0	0	0	0	0	0	0	0	0	0	0	0	0	0	0	0	0	0	0	0	0	0	0	0	0	0	0	0	0	0	0	0	0	0	80	0	0	0	0	0	0	0	0	0	0	0	0	0	0
49278a5c999a5119dec0511de99e703a	0	0	0	0	0	0	0	0	0	0	0	0	0	0	0	0	0	17	11	0	0	0	0	0	0	0	16	6	21	0	0	0	0	0	0	0	0	0	0	0	0	0	0	0	0	0	0	0	0
537115a80d7f9c7da14750ee60861c53	0	0	0	0	0	0	4	2	0	1	0	1	3	0	0	3	0	1	0	0	0	0	0	0	0	0	0	0	0	0	14	3	0	3	0	1	8	3	0	0	0	0	2	0	0	8	3	0	0
61fe131efc29ab9e5eb55aa0836bf33b	0	0	0	0	0	0	0	0	0	0	0	0	0	17	0	0	0	0	14	0	14	0	0	0	0	0	0	0	0	0	0	0	0	0	0	0	0	9	0	0	0	0	0	0	0	0	0	18	0
11bc72b11af066726c613fcba7b0ea7a	0	0	0	0	0	0	0	0	0	0	0	0	0	0	7	14	5	0	0	0	7	3	16	0	8	11	0	0	0	7	0	0	0	0	0	0	0	0	0	0	0	0	0	0	0	0	0	0	0
c3ff4c29778c6c86865687a4061a3382	0	0	0	0	0	0	0	0	0	0	0	0	0	0	0	0	0	0	0	0	0	0	0	0	0	0	0	13	0	64	0	0	0	0	0	0	0	0	0	0	0	0	0	0	0	0	0	0	0
cf875aa5375131a1cd5c9fb01cca5f1e	0	25	0	0	0	0	0	0	0	0	0	0	0	0	0	0	0	0	0	0	0	0	0	0	0	0	0	0	0	0	0	0	31	0	0	0	0	0	0	0	0	0	0	0	0	0	0	0	0
1136f544c11336140b027d6470eb7e8e	0	0	0	0	0	7	12	0	0	0	0	0	0	0	0	0	0	19	10	0	0	0	0	0	0	0	9	0	0	0	0	0	0	0	0	0	0	0	0	0	0	0	0	0	0	8	0	11	0
ba99dcbf16da30112ea68753ad99694d	0	0	0	0	0	2	0	4	5	0	3	6	0	0	0	0	0	3	0	0	0	6	0	0	0	0	0	0	0	0	6	0	0	0	4	0	6	0	0	0	0	5	0	7	0	0	0	0	0
0f4f05decc0b9e8d7812fac84ed992c0	0	0	0	0	0	0	0	0	0	0	0	0	0	0	0	0	0	0	17	0	0	0	0	0	0	0	0	25	31	0	0	0	0	0	0	0	0	0	0	0	0	0	0	0	0	0	0	0	0
ece8f3889c05b3350152571f8dda9ab7	0	0	0	12	0	0	0	0	0	0	0	0	0	0	17	0	0	23	0	0	0	0	0	0	0	8	0	12	0	0	0	0	0	0	0	0	0	0	0	0	0	0	0	0	0	0	0	0	0
53a542c5730d8042b5c532e8e3d48a55	0	0	0	0	0	0	0	0	0	12	17	14	21	0	0	0	0	0	0	0	0	0	0	0	0	0	0	0	0	0	0	0	0	0	3	0	3	0	0	0	1	0	0	0	0	0	0	0	0
f417c17862db401c41c77faea54cc3c3	0	0	0	0	0	0	0	0	0	0	0	0	10	0	0	0	0	0	0	0	13	0	0	0	6	0	0	0	3	0	13	0	0	0	0	0	0	0	0	0	0	0	0	0	0	0	0	6	0
4e0a65b0a2fab7bf0f307d360b679d87	0	0	0	0	0	0	0	0	0	0	0	0	0	0	0	0	0	0	0	0	0	0	0	0	0	0	0	18	0	0	0	0	0	0	0	0	0	0	0	0	0	0	0	0	0	50	0	0	0
cdfe044e16cbccfb9e165f03bf2e65b1	0	0	0	6	0	4	0	0	0	0	0	0	0	0	0	0	0	0	0	0	22	0	10	0	0	0	11	14	0	0	0	0	0	0	0	0	0	0	0	0	0	0	0	0	0	0	0	0	0
802ebc122d807ea881d7368779df4a7f	1	0	0	8	8	9	0	0	0	0	0	0	0	0	0	8	0	7	9	0	0	0	0	0	0	0	0	0	7	0	0	0	0	0	0	0	0	0	0	0	0	0	0	0	9	0	0	0	0
a2859ac356af89cc709b58f54065be56	0	0	0	0	0	0	0	0	0	0	0	0	0	0	16	0	0	0	0	0	11	0	22	0	0	0	0	0	0	0	16	0	0	0	0	0	0	0	0	0	0	0	0	0	0	0	0	0	0
05719539d0ff2d541d23bf01ca4c4b6b	0	0	0	0	0	0	0	0	0	0	19	17	11	0	0	0	0	0	0	0	0	0	0	0	0	0	0	0	0	0	0	0	0	0	0	0	0	18	0	0	0	0	0	0	0	0	0	0	0
1970af775bfecdd2ca50180b69989ee0	0	0	0	0	0	20	0	0	0	0	0	0	0	0	11	0	0	6	12	0	4	0	7	0	0	0	0	0	5	0	0	0	0	0	0	0	0	0	0	0	0	0	0	0	0	0	0	0	0
3fafffcc841bcae86a1c471122ea5b97	0	10	3	0	0	0	2	0	4	0	0	0	0	0	0	1	0	0	0	0	0	0	0	0	0	0	0	0	0	0	2	1	0	5	0	2	3	1	0	6	0	4	0	8	0	0	0	5	0
3e0a5c3c45d702a53a3d2de195e4db33	0	0	0	0	6	0	0	0	0	0	0	0	0	0	0	0	0	0	0	0	0	0	0	0	0	0	0	15	0	0	10	7	0	7	0	0	0	0	6	12	0	0	0	0	0	0	0	0	0
e555e582823860761aa8bac9f7ff9331	0	0	0	0	0	0	0	0	10	0	0	0	10	0	0	0	0	11	0	0	0	0	0	0	0	0	7	0	5	2	0	0	0	4	0	0	0	0	0	0	0	2	0	0	0	6	0	0	0
7a996bec22aad4cd889569417085db69	0	0	0	6	4	0	0	0	3	0	0	0	0	0	0	7	0	0	0	0	0	0	0	6	0	5	0	0	0	0	4	0	0	8	0	0	0	1	5	6	0	0	0	0	0	0	0	0	0
00d2bfd458db807e323de703ef956d04	0	0	0	0	0	10	0	0	0	0	0	0	0	0	0	0	0	0	0	0	7	5	0	0	0	0	0	0	0	0	0	8	0	0	6	6	0	0	0	0	0	0	0	0	0	6	0	0	0
3c1015028e47bc26cb0da57266ee8b38	0	0	0	0	0	0	0	0	7	0	0	0	0	0	8	0	0	0	0	0	5	0	11	0	0	4	0	5	0	0	0	0	0	0	0	0	0	0	0	0	6	0	0	0	0	8	0	0	0
b191d3230e7de495af7343a232eff85a	0	0	0	0	0	0	0	0	0	0	0	0	0	0	0	0	0	0	0	0	0	0	0	0	0	0	0	0	0	0	0	0	0	0	0	0	0	0	0	0	0	27	0	0	0	0	0	0	0
2fb954083b3f1afcaffc373517d20d85	0	0	0	0	0	0	0	0	9	0	0	0	0	0	0	0	0	0	0	0	0	0	16	0	0	0	0	0	0	0	12	0	0	0	11	0	0	0	0	0	4	0	0	0	0	0	0	0	0
6312bde5ed1bda468089673f268466fb	0	0	3	19	0	0	0	0	0	0	0	0	0	0	0	0	0	0	0	0	0	0	0	0	0	0	0	5	0	0	0	0	0	0	0	0	0	0	0	0	0	0	0	0	0	0	22	0	0
8cadcb7be6a644953d0ce8e8118a49d3	0	0	0	0	0	0	0	0	0	0	6	0	0	0	0	0	0	0	0	0	0	0	0	0	0	0	0	0	0	0	0	0	0	0	0	0	0	0	0	0	0	12	0	0	0	0	0	13	0
65b43ef12cd01434a8f7c309eccd229b	0	0	0	0	0	0	0	0	0	0	0	0	8	0	0	0	0	0	0	0	0	1	0	0	0	2	0	0	0	0	0	0	0	0	5	0	5	0	0	0	6	0	0	0	0	10	0	0	0
c9b467c8ec1dd0c4a884111bbe560f65	0	0	0	0	0	0	0	0	0	0	0	0	0	0	0	0	0	0	0	0	0	0	0	0	21	0	0	0	0	0	0	0	0	0	0	0	0	0	0	0	0	20	0	0	0	0	0	0	0
b00c3432b2ba4ccb41e22cbf1f9e336d	0	0	0	0	0	0	0	0	0	19	0	0	0	0	0	0	0	0	0	0	0	0	0	0	0	0	0	0	0	0	12	0	0	0	0	0	0	0	0	0	0	7	0	0	0	0	8	0	6
f6f565e5ed5f6e25f79ddc5f9656650f	8	0	0	0	0	0	0	0	0	0	6	0	0	0	0	0	0	0	0	0	0	0	0	0	0	0	0	13	0	0	6	0	11	0	0	0	0	0	0	0	0	0	0	0	0	0	0	0	0
c0d5395792eadbf5f62e8ffb14fa0262	0	0	0	0	0	1	1	0	0	7	3	0	0	0	0	4	0	0	0	0	0	0	0	0	3	0	0	0	0	0	0	0	0	0	0	0	0	0	0	0	0	6	0	1	0	0	0	0	0
da2dfebc255ed8bff986e5313ef04c5f	0	0	0	26	0	11	0	0	0	0	0	0	0	0	0	0	0	0	0	0	0	0	0	14	0	0	0	0	0	0	0	0	0	0	0	0	0	0	0	0	0	0	0	0	0	0	0	0	0
2af3987617c79b4197259eefcc6ca5ac	0	0	0	0	0	0	4	5	0	4	0	0	0	0	0	0	0	12	0	0	0	0	0	0	0	0	0	0	0	0	0	0	0	0	0	0	0	6	2	0	4	0	0	0	0	1	0	0	0
d6407426a326d0bd8663a18e3e7f38b3	0	0	0	0	0	0	0	0	0	0	0	0	0	0	0	0	0	0	0	0	0	0	0	0	0	0	0	0	0	0	0	0	0	0	0	0	0	0	0	0	0	14	0	0	0	0	0	4	0
feab199d0e6b1d2bd9d063350ce264da	0	0	0	3	2	2	0	0	0	0	0	0	0	0	0	0	0	0	0	0	1	0	0	0	0	2	0	4	0	5	0	0	0	0	0	2	0	3	0	0	0	10	0	0	0	3	0	3	2
d85f7c80c1ad16d5903ce9d78ade5916	0	0	0	0	0	0	0	0	0	0	0	0	0	0	0	0	0	4	6	0	6	0	0	0	0	0	0	0	0	0	0	0	0	0	15	9	0	7	0	0	0	0	0	0	0	0	0	0	0
8b112a3d78d318b40b46b3880a5ac5ce	0	0	0	0	8	4	0	0	0	0	0	0	0	0	0	0	0	0	0	13	2	0	0	0	0	0	0	0	0	0	0	0	0	0	0	0	0	0	0	0	0	0	0	0	0	16	0	0	0
1ec2a6a0674989729626ddfb269858eb	0	0	0	0	0	0	0	0	2	0	0	0	0	0	0	0	0	0	0	0	0	0	0	0	0	0	0	0	0	0	0	13	0	2	5	2	0	3	0	0	0	0	0	0	0	0	0	2	0
25773d17c98ca4f1cbab85bb7a20ee07	0	0	0	0	0	0	0	0	0	0	0	0	0	0	0	11	2	0	0	8	0	9	0	0	0	0	0	0	0	15	0	0	0	0	0	0	0	0	0	0	0	0	0	0	0	0	0	0	0
e5f421f77127c381ff85107a2d059a54	0	0	0	0	0	0	0	0	0	0	0	0	0	0	21	0	0	0	0	0	13	0	0	0	0	0	0	0	0	10	0	0	0	0	0	0	0	0	0	0	0	0	0	0	0	0	0	0	0
6e424244f0ae7694d4a2678c19ecc0a9	0	0	0	0	0	0	0	0	0	0	0	0	0	0	0	0	0	8	12	7	0	9	0	0	0	0	6	2	0	0	0	0	0	0	0	0	0	0	0	0	0	0	0	0	0	0	0	0	0
e31cfe9cd6ab8b39760063403957881d	0	0	0	0	0	0	0	0	0	0	0	0	0	0	0	0	0	22	6	0	0	0	0	0	0	0	11	5	0	0	0	0	0	0	0	0	0	0	0	0	0	0	0	0	0	0	0	0	0
9b1eab40b5453fd44898096c535a3590	15	0	0	0	0	0	0	0	0	28	0	0	0	0	0	0	0	0	0	0	0	0	0	0	0	0	0	0	0	0	0	0	0	0	0	0	0	0	0	0	0	0	0	0	0	0	0	0	0
fb3376cd5dd7b9f4c866e17253a3e5db	0	0	0	0	0	0	0	0	0	0	0	0	0	0	15	0	0	0	0	0	6	0	11	0	0	11	0	0	0	0	0	0	0	0	0	0	0	0	0	0	0	0	0	0	0	0	0	0	0
589a7a0be6a470c94d2d22bb3be16538	0	0	0	0	0	0	0	0	0	0	0	0	0	0	27	0	0	0	0	0	15	0	0	0	0	0	0	0	0	0	0	0	0	0	0	0	0	0	0	0	0	0	0	0	0	0	0	0	0
1f33c4b594fbd1e8ded1a37908c0893a	0	0	0	0	0	0	0	0	0	0	0	0	0	0	0	0	0	16	6	0	0	0	0	0	0	0	9	0	0	0	0	0	0	0	0	0	0	0	0	0	0	0	0	0	11	0	0	0	0
934dcdcb25ead801df5ed7b7c9f1477b	0	0	0	0	0	0	0	0	4	0	0	0	0	0	4	0	0	0	5	4	2	1	0	0	0	0	0	0	3	0	0	0	0	0	3	0	0	0	0	0	0	3	0	0	0	0	7	0	0
265db877b8d28ec4be074da88a846ec7	0	0	0	0	0	0	0	0	40	0	0	0	0	0	0	0	0	0	0	0	0	0	0	0	0	0	0	0	0	0	0	0	0	0	0	0	0	0	0	0	0	0	0	0	0	0	0	0	0
5bbc37962b69b4f2cf25bbad864f8406	0	6	5	0	0	0	0	0	0	0	0	3	0	0	0	0	0	0	0	0	0	0	0	0	0	8	0	0	0	0	3	0	0	1	0	0	0	0	0	0	0	0	0	0	0	0	0	0	0
439c0b1b24a1903e711a8a171cbbe830	0	0	0	0	0	0	0	0	3	0	0	0	2	0	0	0	0	0	0	0	0	0	0	0	0	0	0	0	0	0	7	5	0	0	0	0	0	0	0	7	0	0	0	7	0	0	0	0	0
a92f4a553501103ffc108daf4c248191	0	0	0	0	0	3	0	0	0	0	0	0	0	0	0	0	0	0	0	22	4	0	0	0	0	0	0	0	0	0	0	0	0	0	0	0	0	4	0	0	0	0	0	0	0	0	0	0	0
840320d7f6d7e9149a050f538af0f1f2	0	0	0	0	0	0	0	0	0	0	0	0	0	0	0	0	0	0	8	0	0	0	13	0	0	0	0	0	0	0	0	0	0	0	0	0	0	0	0	0	0	0	0	0	0	0	0	0	0
096f911c3b198f8abf1001f06307306b	0	0	0	0	0	0	0	2	37	0	0	0	0	0	0	0	0	0	0	0	0	0	0	0	0	0	0	0	0	0	0	0	0	0	0	0	0	0	0	0	0	0	0	0	0	0	0	0	0
3d253aef8387df4123aa1d1e99c74aea	0	0	0	0	0	2	0	0	0	0	0	0	0	0	10	12	0	0	0	0	7	0	5	0	0	0	0	0	0	0	0	0	0	0	0	0	0	0	0	0	0	0	0	0	0	3	0	0	0
5a8ec9c84f3495870c2a71f1dbb17a26	0	0	0	0	0	11	0	0	0	0	0	0	0	0	0	18	0	0	3	0	7	0	0	0	0	0	0	0	0	0	0	0	0	0	0	0	0	0	0	0	0	0	0	0	0	0	0	0	0
407b797dcd3146d838d26043ae72dea7	0	0	3	0	0	0	0	3	0	3	0	0	2	0	0	0	0	0	0	0	0	0	0	0	0	0	0	0	0	0	0	0	2	0	2	1	0	0	0	0	0	6	2	2	0	0	2	0	0
3519f9c73704be543d04847eb1f56c51	0	0	0	0	0	0	0	0	0	0	0	0	0	0	0	0	0	0	0	22	0	0	0	0	0	0	0	0	0	10	0	0	0	0	0	5	0	0	0	0	0	0	0	0	0	0	0	0	0
d32e579b3ae7b2aae8d5bf9f027c29af	0	0	0	0	0	0	0	0	0	0	0	0	0	0	0	0	0	0	0	0	0	0	0	0	0	0	0	0	36	0	0	0	0	0	0	0	0	0	0	0	0	0	0	0	0	0	0	0	0
b18037a224663cf99b188ff37ab195d4	0	5	0	0	0	0	0	0	4	0	6	3	0	0	0	0	0	0	0	0	0	0	0	0	0	0	0	0	0	0	2	7	0	4	0	1	0	0	0	0	0	0	0	0	0	0	0	0	0
fde4e444578b4b3448b90830dbba21cc	0	0	0	0	0	0	0	0	0	3	0	0	0	0	0	0	0	0	0	9	0	0	0	0	0	0	0	0	0	0	2	8	0	0	0	0	0	0	0	12	0	0	0	0	0	0	0	0	0
c3f28cbf6152f25dde9e04c4dd2f6c56	3	0	0	9	0	0	0	0	0	0	0	0	0	0	0	0	0	0	0	0	0	0	0	0	0	0	0	0	15	0	0	0	0	0	0	0	0	0	0	0	0	0	0	0	0	0	0	0	0
f179a16b2824777a982527923e48d7f3	0	0	0	0	0	0	0	0	0	0	0	0	0	0	17	0	0	0	0	0	0	0	0	0	0	0	0	0	0	0	0	0	0	0	0	0	0	0	0	0	0	0	0	0	0	17	0	0	0
85781f76fdd51f1cea0eab36c8b76a12	0	0	0	0	0	0	0	4	1	0	0	0	0	0	0	0	0	0	0	0	2	11	0	0	0	3	0	0	0	0	3	0	0	0	0	0	0	0	0	0	0	0	0	0	0	0	0	0	0
b40534fc9f91241270fcaddba0b1501f	0	0	0	0	0	0	0	0	0	0	0	0	0	0	0	0	20	0	0	0	0	0	0	0	0	0	0	0	0	0	0	13	0	0	0	0	0	0	0	0	0	0	0	0	0	0	0	0	0
4a1e7836dadd5f1f1d3fe790456f9092	0	0	0	0	0	7	0	0	0	0	0	0	0	0	0	0	0	0	0	15	0	0	0	0	0	0	0	0	0	0	0	0	0	0	0	0	0	0	0	0	0	0	0	0	0	0	0	0	0
06127cc96b470ea5c6a92494240202ff	0	0	0	0	0	0	0	0	0	0	0	0	0	0	0	0	0	0	0	0	0	9	0	23	0	0	0	0	0	0	0	0	0	0	0	0	0	0	0	0	0	0	0	0	0	0	0	0	0
1ec78cf2c330d5a8e7c5c57640213633	0	0	0	0	0	0	0	0	0	0	0	0	0	0	0	0	0	0	4	11	0	0	0	0	0	0	0	0	0	0	0	0	0	0	8	0	0	0	0	0	0	0	0	0	0	0	0	0	0
85a8b919e5221a561a37cd88c36ed335	0	0	0	0	0	0	0	0	0	0	0	0	0	0	31	0	0	0	0	0	0	0	0	0	0	0	0	0	0	0	0	0	0	0	0	0	0	0	0	0	0	0	0	0	0	0	0	0	0
020f48a69f9bf40e54fbac885f94695a	0	0	0	0	0	0	0	0	0	0	0	0	0	0	0	0	0	0	0	0	0	0	0	0	0	0	0	30	0	0	0	0	0	0	0	0	0	0	0	0	0	0	0	0	0	0	0	0	0
8e74f6f63a5f9a304aeb8284be71fd23	0	0	0	0	0	22	0	0	0	0	0	0	0	0	0	0	0	0	0	0	0	0	0	0	0	0	0	0	8	0	0	0	0	0	0	0	0	0	0	0	0	0	0	0	0	0	0	0	0
e1f3dca7a444e322745b21064cf6fbd2	0	0	0	0	0	0	0	0	0	0	0	0	0	0	0	0	0	0	0	0	8	0	8	0	0	9	0	0	0	0	0	0	0	0	0	0	0	0	0	0	0	0	0	0	0	0	0	0	0
2678ed3808ef43759fe3dcf46f1b1a05	0	0	0	0	0	0	0	0	0	0	0	0	0	0	0	0	0	0	0	0	0	0	0	0	0	0	0	0	0	30	0	0	0	0	0	0	0	0	0	0	0	0	0	0	0	0	0	0	0
7236a8a675683498e1380f8131038144	0	0	0	0	0	0	0	0	0	0	0	0	0	0	4	0	0	0	0	4	10	0	2	0	0	0	0	0	0	9	0	0	0	0	0	0	0	0	0	0	0	0	0	0	0	0	0	0	0
5e4bc966e5fee08e9be549bbf7f422b2	2	0	0	0	0	5	0	0	0	0	0	0	4	0	0	0	0	0	0	0	0	7	0	0	0	0	0	2	0	0	0	0	0	0	0	2	0	0	0	0	0	0	0	0	2	0	0	0	0
9746280e6ff0f4cda443483da574140f	0	0	0	0	0	0	0	0	11	0	0	0	0	0	0	0	0	0	0	0	0	0	0	0	0	0	0	0	0	0	0	17	0	0	0	0	0	0	0	0	0	0	0	0	0	0	0	0	0
90efbf79b027835779101fc55504e842	0	0	0	0	0	0	0	0	0	0	0	0	0	0	0	0	0	0	0	2	0	0	0	0	0	2	0	0	0	0	0	4	0	0	0	0	0	3	0	5	0	0	0	0	0	4	4	0	0
33a03bb9e0632c85684f702ec3a6f902	0	0	0	0	0	0	0	0	0	0	0	0	0	0	4	0	0	0	0	5	5	8	3	0	3	0	0	0	0	0	0	0	0	0	0	0	0	0	0	0	0	0	0	0	0	0	0	0	0
71388bf0952df19a8fad5f1bfa9d8c43	0	0	0	0	0	0	0	1	0	0	0	0	10	0	0	0	0	0	0	0	0	0	0	0	0	0	0	0	0	0	0	0	0	1	0	4	7	4	0	0	0	0	0	0	0	0	0	0	0
5ae164f43cb00502d0541168f6d8e67c	0	0	6	0	0	3	1	0	2	4	0	0	3	3	0	0	0	0	0	0	0	0	0	0	0	0	0	0	0	0	0	0	0	0	2	0	0	0	0	0	0	0	0	0	0	0	0	1	0
9c3d433aa39c6732d5d3e1adf65ee1ac	0	0	0	0	0	0	0	0	0	0	0	0	0	0	0	0	0	0	7	0	0	0	0	0	0	0	0	0	0	0	0	0	0	0	0	0	0	0	0	0	0	7	0	0	0	0	0	2	0
dec8c21e589d2182de76f4b91bcb9920	0	0	0	0	0	0	0	0	0	0	0	0	0	0	0	0	0	1	0	0	0	0	0	0	0	0	26	0	0	0	0	0	0	0	0	0	0	0	0	0	0	0	0	0	0	0	0	0	0
ee84f17a4e398c4af09778df0c309c86	0	0	0	0	0	0	0	0	0	0	0	0	0	0	0	0	0	27	0	0	0	0	0	0	0	0	0	0	0	0	0	0	0	0	0	0	0	0	0	0	0	0	0	0	0	0	0	0	0
9f3ae9f6096976f00cd7c13a4717ff1c	0	0	0	0	0	0	0	0	0	0	0	0	0	0	0	0	0	0	0	0	0	0	0	0	0	0	0	9	18	0	0	0	0	0	0	0	0	0	0	0	0	0	0	0	0	0	0	0	0
5999c79b4a0c61c19a9cf4cc497f1514	0	0	0	0	0	0	0	0	0	0	0	6	0	0	0	0	0	0	0	0	0	0	0	0	0	0	0	0	0	0	0	0	0	0	0	2	0	4	0	0	0	5	0	0	0	0	0	3	0
9ae4c873b9b32bdae76d395205bbf6e6	0	0	0	0	0	0	0	3	0	0	0	0	0	13	3	0	0	0	0	0	0	0	0	0	0	0	0	0	0	0	0	0	0	0	0	0	0	0	0	0	0	0	0	0	0	0	7	0	0
0a450321a6beb549c367a05f716eba79	0	0	0	0	0	0	13	12	0	0	0	0	0	0	0	0	0	0	0	0	0	0	0	0	0	0	0	0	0	0	0	0	0	0	0	0	0	0	0	0	0	0	0	0	0	0	0	0	0
5453dff01515f5efc34b5b6987e6d2eb	0	4	0	0	0	0	3	0	2	0	0	0	0	0	0	0	0	0	0	0	0	0	0	0	0	0	0	0	0	0	5	0	0	0	0	0	4	0	0	0	2	0	0	0	0	0	0	4	0
7f7ac1d0dd884e2ec684cce087f2d59f	0	24	0	0	0	0	0	0	0	0	0	0	0	0	0	0	0	0	0	0	0	0	0	0	0	0	0	0	0	0	0	0	0	0	0	0	0	0	0	0	0	0	0	0	0	0	0	0	0
d2be1254f5e7eb97bd42ec342d9cb11d	0	0	0	0	0	0	0	0	23	0	0	0	0	0	0	0	0	0	0	0	0	0	0	0	0	0	0	0	0	0	0	0	0	0	0	0	0	0	0	0	0	0	0	0	0	0	0	0	0
82e0302671bd7beff0fc58ee1d09a85b	0	0	0	0	0	0	0	0	0	0	0	0	0	0	0	0	0	0	0	0	0	0	0	0	0	0	0	0	0	0	0	0	0	0	0	0	0	0	0	0	0	0	23	0	0	0	0	0	0
809bfd438a592bbeb0bd2f5e1c7ff5a9	0	0	0	0	0	0	0	0	1	0	0	0	0	0	0	0	0	0	0	0	0	0	0	0	0	0	18	0	0	0	0	0	0	0	0	0	0	0	0	0	0	0	0	0	0	0	0	0	0
2c064ac1dddc6cb98a5ca584a68647f8	0	0	0	0	0	0	0	0	0	0	0	0	0	0	0	0	0	0	0	0	0	0	0	0	0	0	0	22	0	0	0	0	0	0	0	0	0	0	0	0	0	0	0	0	0	0	0	0	0
a6bfdb3176b2fc52c2e55ef46213f792	0	0	0	0	0	0	0	0	0	0	12	0	0	0	0	0	0	0	0	0	1	0	0	0	0	0	0	0	0	0	0	0	9	0	0	0	0	0	0	0	0	0	0	0	0	0	0	0	0
92cacd5cf65022777afd65aeeb844c27	0	0	0	0	0	0	0	0	0	0	0	0	0	0	0	0	0	0	15	0	0	0	0	0	0	0	0	0	0	6	0	0	0	0	0	0	0	0	0	0	0	0	0	0	0	0	0	0	0
cda726895f96e5c4557ffdf37a4af525	0	0	0	0	18	3	0	0	0	0	0	0	0	0	0	0	0	0	0	0	0	0	0	0	0	0	0	0	0	0	0	0	0	0	0	0	0	0	0	0	0	0	0	0	0	0	0	0	0
b16103583e3cf3339817fbd8d7a07880	0	0	0	0	0	0	0	0	0	0	0	0	0	0	0	0	0	0	0	0	0	0	0	0	0	0	0	0	0	0	0	0	0	0	0	0	0	0	0	0	0	0	0	21	0	0	0	0	0
97d033725a3fcb0e6b0f9554365d4e0f	0	0	0	0	0	5	0	0	3	0	0	0	0	0	3	0	3	3	0	0	0	0	0	0	0	3	0	0	0	0	0	0	0	0	0	0	0	0	0	0	0	0	0	0	0	0	0	0	0
2b33752353804e5616919765189fded9	0	0	0	0	0	0	0	0	0	0	0	0	0	0	0	0	0	0	0	0	0	0	0	0	0	0	0	20	0	0	0	0	0	0	0	0	0	0	0	0	0	0	0	0	0	0	0	0	0
3857abee7cf8afa0371da7cd837bdc47	0	0	0	0	0	0	0	0	0	0	0	0	0	0	0	0	0	0	0	0	0	0	0	0	0	0	0	0	0	0	0	0	0	0	0	0	0	0	0	0	0	0	0	0	0	0	0	0	0
5a0f6ee0f70bd770ab9e3e735d1cd743	0	0	0	0	0	0	0	0	0	0	0	0	0	0	0	0	0	0	0	0	0	0	0	0	0	0	0	0	0	0	0	0	0	0	0	0	0	0	0	0	0	0	0	0	19	0	0	0	0
ec30afcaa4c767538eb33d63f35aaf38	0	0	0	0	0	0	0	0	0	0	6	0	0	0	0	0	0	0	0	0	0	0	0	0	0	0	0	0	0	0	0	0	0	0	0	0	0	0	0	0	0	0	0	0	0	0	0	0	0
c75ae6008025d80134bd14e9712f9d5c	0	0	0	0	0	0	0	0	0	0	0	0	0	0	0	0	0	0	0	0	0	0	0	0	0	0	0	0	0	0	0	0	0	0	0	0	0	0	0	0	0	0	0	0	0	0	0	0	19
0aaa3969d0e930db8506d5e65a793462	0	0	0	0	0	0	0	0	19	0	0	0	0	0	0	0	0	0	0	0	0	0	0	0	0	0	0	0	0	0	0	0	0	0	0	0	0	0	0	0	0	0	0	0	0	0	0	0	0
8085103f98417e28c357ff3061114f3b	0	0	0	0	0	0	0	0	0	0	0	0	0	0	0	0	0	0	19	0	0	0	0	0	0	0	0	0	0	0	0	0	0	0	0	0	0	0	0	0	0	0	0	0	0	0	0	0	0
2f976201435a47b729d3b97a93ce2eef	0	0	0	0	13	6	0	0	0	0	0	0	0	0	0	0	0	0	0	0	0	0	0	0	0	0	0	0	0	0	0	0	0	0	0	0	0	0	0	0	0	0	0	0	0	0	0	0	0
d421025c2b56456874ac4834d5d63d94	0	0	0	4	7	0	0	0	0	0	0	0	0	0	0	0	0	0	0	0	0	0	0	0	0	0	0	0	0	0	0	0	0	0	0	0	0	0	0	0	2	3	0	0	0	0	0	0	0
8331a54828ee705fb5263435252c9511	0	0	0	4	0	0	0	0	0	0	0	0	0	0	0	0	0	0	0	0	3	0	0	0	0	0	0	0	0	0	0	0	0	0	0	0	0	2	0	0	1	0	0	0	0	0	0	0	0
bc252e0de1c683f043226dd0579e9323	0	0	0	0	0	0	0	0	0	0	0	0	0	0	0	0	0	0	0	0	0	0	0	0	0	0	0	0	0	0	0	0	0	0	0	0	0	0	0	0	0	0	0	18	0	0	0	0	0
ddfd49f939f92958b1ec816741055348	0	0	0	0	0	0	0	0	0	0	0	0	0	0	0	0	0	0	0	0	0	0	0	0	0	0	0	0	18	0	0	0	0	0	0	0	0	0	0	0	0	0	0	0	0	0	0	0	0
cb9b0ec6985263dd007b1414f8e9c8c4	0	0	0	0	0	1	0	0	0	0	0	0	0	0	0	0	0	0	0	9	2	0	0	0	0	0	0	0	0	0	0	0	0	0	0	0	0	0	0	0	0	0	0	0	0	0	0	0	0
39faa4de5bd84b6089498cd1b138642c	0	0	17	0	0	0	0	0	0	0	0	0	0	0	0	0	0	0	0	0	0	0	0	0	0	0	0	0	0	0	0	0	0	0	0	0	0	0	0	0	0	0	0	0	0	0	0	0	0
a79dffef564dbe6f6e4d000e1f408af3	0	0	0	0	0	0	0	0	0	0	0	0	0	0	0	0	0	0	0	0	0	0	0	0	0	0	0	0	17	0	0	0	0	0	0	0	0	0	0	0	0	0	0	0	0	0	0	0	0
69c740b53759bafe4e28716ddf67a6b1	0	0	0	0	0	0	0	0	0	0	0	0	0	17	0	0	0	0	0	0	0	0	0	0	0	0	0	0	0	0	0	0	0	0	0	0	0	0	0	0	0	0	0	0	0	0	0	0	0
e9c5c7f40dc0d24681936be2db1c8467	0	0	0	0	0	0	0	0	0	0	1	0	0	0	0	0	0	0	0	0	0	0	0	0	0	0	0	3	0	0	0	0	0	3	0	0	1	0	0	0	0	0	0	4	0	0	0	0	0
7a5aeafd5d7bd16d88dadab6ed3ebd9c	0	0	0	0	0	0	0	0	0	0	0	0	0	0	0	0	0	0	0	0	0	0	0	0	0	0	0	0	0	0	0	0	0	0	0	0	0	16	0	0	0	0	0	0	0	0	0	0	0
f17639f2860cbb1e573c5f9b00e6cefe	0	0	0	0	0	0	2	0	2	0	0	0	0	0	0	0	0	0	0	4	0	0	0	0	0	0	0	1	0	0	0	0	0	0	0	0	0	0	0	0	0	0	0	0	0	0	0	0	0
5b9305abe9131ab077f971551c108db7	0	0	0	7	0	6	0	0	0	0	0	0	0	0	0	0	0	0	0	0	0	0	0	0	0	0	0	2	0	0	0	0	0	0	0	0	0	0	0	0	0	0	0	0	0	0	0	0	0
4c661a9c5d25fe43a4d3f1a29a100d7c	0	0	0	0	0	0	0	0	0	0	0	0	0	0	0	0	0	0	0	0	0	0	0	0	0	0	0	15	0	0	0	0	0	0	0	0	0	0	0	0	0	0	0	0	0	0	0	0	0
41f5c878cebd5919bf3ec822bcda3aa7	0	0	0	9	0	0	0	0	0	0	0	0	0	0	0	6	0	0	0	0	0	0	0	0	0	0	0	0	0	0	0	0	0	0	0	0	0	0	0	0	0	0	0	0	0	0	0	0	0
e0665ddffce60fddd2647d89466fb97b	0	0	0	0	0	0	0	0	0	0	0	0	0	0	0	0	0	0	0	0	0	0	0	0	0	0	15	0	0	0	0	0	0	0	0	0	0	0	0	0	0	0	0	0	0	0	0	0	0
31c862c1b2e0ffdd72b11a0b50c208f6	0	0	0	0	0	0	0	0	0	0	0	0	0	0	0	0	0	0	0	0	0	0	0	0	0	0	0	0	15	0	0	0	0	0	0	0	0	0	0	0	0	0	0	0	0	0	0	0	0
a86afdd2ab02d1c37b3935cb349504b6	0	0	0	0	0	0	0	0	0	0	0	0	0	0	0	0	0	0	0	0	0	0	0	0	0	0	0	0	0	4	4	0	0	0	0	0	0	0	0	4	0	0	0	0	0	0	0	0	0
2b90532f7b4cc2c26abd0f1f1657f80b	0	0	0	0	0	0	0	0	0	0	0	0	0	0	0	0	0	0	0	0	0	0	0	0	0	0	0	0	0	0	0	0	0	14	0	0	0	0	0	0	0	0	0	0	0	0	0	0	0
11b7bb7d02a7be392bce27f6e0c9b80b	0	0	7	0	0	7	0	0	0	0	0	0	0	0	0	0	0	0	0	0	0	0	0	0	0	0	0	0	0	0	0	0	0	0	0	0	0	0	0	0	0	0	0	0	0	0	0	0	0
df306214d3e8d7d66231761e18a3c28e	0	0	0	0	0	0	0	0	0	0	0	0	0	0	0	0	0	0	0	0	0	0	0	0	0	0	0	0	0	0	0	0	0	0	0	0	0	0	0	0	0	0	0	0	14	0	0	0	0
5a84cbca09090824be95118781802f82	0	0	0	0	0	0	0	0	0	0	0	0	0	0	0	0	0	0	0	0	0	0	0	0	0	0	0	0	0	14	0	0	0	0	0	0	0	0	0	0	0	0	0	0	0	0	0	0	0
d60f301b7a949b89d4ab416fd6023373	0	0	0	0	0	0	0	2	11	0	0	0	0	0	0	0	0	0	0	0	0	0	0	0	0	0	0	0	0	0	0	0	0	0	0	0	0	0	0	0	0	0	0	0	0	0	0	0	0
9702c01d54c6eb31d9ccef36f6e0ed8f	0	0	0	0	0	0	0	0	0	0	0	0	0	0	0	0	0	0	0	0	0	0	0	0	0	0	0	0	0	0	0	0	0	0	0	0	0	0	0	0	0	0	0	13	0	0	0	0	0
914cd932c40f857f5730b165792e560d	0	0	0	0	0	0	0	0	0	0	0	0	0	0	0	0	0	0	0	0	0	2	0	0	0	0	0	0	0	0	0	0	0	0	0	3	0	0	0	0	0	0	0	0	0	7	0	0	0
78bde97a6e8f259342747f2d608611b2	0	0	0	0	0	0	0	0	0	0	0	0	0	0	0	0	0	0	0	3	0	0	0	0	0	0	0	0	0	0	0	0	0	0	0	0	0	0	0	0	0	0	0	0	0	0	4	0	0
950524da5744abc0ef286d09c7f75bc3	0	0	0	0	0	0	0	0	0	0	0	0	0	0	0	0	0	0	0	0	0	0	0	0	0	0	0	12	0	0	0	0	0	0	0	0	0	0	0	0	0	0	0	0	0	0	0	0	0
759456dbbcad59cfb49ade008456f99e	0	0	0	0	0	0	0	0	0	0	0	0	0	0	0	0	0	0	0	0	0	0	0	0	0	12	0	0	0	0	0	0	0	0	0	0	0	0	0	0	0	0	0	0	0	0	0	0	0
77f352b310dc941a969edf6536c2e820	0	0	0	0	2	0	0	0	0	0	0	0	2	0	0	0	0	2	0	2	0	0	0	0	0	0	0	0	2	0	0	0	0	0	0	0	0	0	0	0	0	0	0	0	0	0	0	0	0
daa73696d293886468d03300a5c3a56b	0	0	0	0	0	0	0	0	0	0	0	0	0	0	0	0	0	0	0	0	0	0	0	0	0	0	0	0	0	0	0	0	0	0	0	0	0	0	0	0	0	0	0	12	0	0	0	0	0
ca2eb2d2c28c154748b6f7cdb181804a	0	0	0	0	0	0	0	0	0	0	0	0	0	0	0	0	0	0	0	0	0	0	0	0	0	0	0	0	0	0	0	0	0	0	0	0	0	0	0	0	0	12	0	0	0	0	0	0	0
bc28cb2eb398dcd17e047123144c3c17	0	0	0	0	0	0	0	0	0	0	0	0	0	0	0	0	0	0	0	0	0	12	0	0	0	0	0	0	0	0	0	0	0	0	0	0	0	0	0	0	0	0	0	0	0	0	0	0	0
aaf29bf910f4555bd8ed2f033796f961	0	6	0	0	0	0	0	0	0	0	0	0	0	0	0	0	0	0	0	0	0	0	0	0	0	0	0	0	0	0	0	0	0	0	0	0	0	0	0	0	0	0	0	0	0	0	0	0	0
dffeae77a5c8787c12cc4ca185376090	0	0	0	0	0	0	0	0	0	0	0	0	0	0	12	0	0	0	0	0	0	0	0	0	0	0	0	0	0	0	0	0	0	0	0	0	0	0	0	0	0	0	0	0	0	0	0	0	0
2a544a66a2e11287ca3b979610c96f27	0	0	0	0	0	0	0	0	0	0	0	0	0	0	6	0	0	0	0	0	0	0	0	0	0	0	0	0	0	0	0	0	0	0	0	0	0	0	0	0	0	0	0	0	0	0	0	0	0
a57a4eb3213485324460fee1fc6bae6e	0	0	0	0	0	0	0	0	0	0	0	0	0	0	0	0	0	0	0	0	0	0	0	0	0	0	0	0	12	0	0	0	0	0	0	0	0	0	0	0	0	0	0	0	0	0	0	0	0
94952ae752f2d20f2f471ddf133870da	0	12	0	0	0	0	0	0	0	0	0	0	0	0	0	0	0	0	0	0	0	0	0	0	0	0	0	0	0	0	0	0	0	0	0	0	0	0	0	0	0	0	0	0	0	0	0	0	0
f4c2f4fdad24c16219ee59244700e82a	0	0	0	0	4	0	0	0	0	0	0	0	0	0	0	0	0	0	0	0	0	0	1	0	0	0	0	0	0	0	0	0	0	0	0	0	0	0	0	0	0	0	0	0	0	3	0	0	0
9fc9295b222377c7bdb7e4e4db1e5e78	0	11	0	0	0	0	0	0	0	0	0	0	0	0	0	0	0	0	0	0	0	0	0	0	0	0	0	0	0	0	0	0	0	0	0	0	0	0	0	0	0	0	0	0	0	0	0	0	0
4d099764b60b46a0cdb2db9d88634c12	0	0	0	0	0	0	11	0	0	0	0	0	0	0	0	0	0	0	0	0	0	0	0	0	0	0	0	0	0	0	0	0	0	0	0	0	0	0	0	0	0	0	0	0	0	0	0	0	0
dfb40d91ef66903284d54550c02a78e0	0	0	0	0	0	0	0	0	0	0	0	0	0	0	0	0	0	0	0	0	0	0	0	0	0	0	0	0	0	2	0	0	0	0	0	0	0	0	6	0	0	0	0	0	0	0	3	0	0
5978753450a08ee42915c2b5aa9e9243	0	0	0	0	0	0	0	0	0	0	0	0	0	0	0	0	0	0	0	0	0	0	0	0	0	0	0	0	0	0	0	0	0	0	0	0	0	0	0	0	0	0	0	11	0	0	0	0	0
e21eda6ded9bfc2d1e7887c901202c75	0	0	0	0	0	0	0	0	0	0	0	0	0	3	0	0	0	0	0	0	0	0	0	0	0	0	0	0	0	3	0	0	0	1	0	0	0	4	0	0	0	0	0	0	0	0	0	0	0
0de36e3a686d870cc65fcbbd726d1b82	0	0	0	0	0	0	0	0	0	0	0	0	0	0	0	0	0	0	0	0	0	0	0	0	0	0	0	0	0	0	0	0	0	0	11	0	0	0	0	0	0	0	0	0	0	0	0	0	0
b4d81870111ec976eb26aabb705f5648	0	0	0	0	0	0	0	0	0	0	0	0	0	0	0	0	0	0	0	0	0	0	0	0	0	0	0	0	0	0	0	0	0	11	0	0	0	0	0	0	0	0	0	0	0	0	0	0	0
c52c822570c32034c5a1644fc7336a73	0	0	0	0	0	0	0	0	0	0	0	0	0	0	0	0	0	0	0	0	3	0	6	0	0	1	0	0	0	0	0	0	0	0	0	0	0	0	0	0	0	0	0	0	0	0	0	0	0
0916de10d6b14024d8b29eb11192284e	0	0	0	0	0	0	0	0	0	0	0	0	0	0	0	0	0	0	0	0	0	0	0	0	0	0	0	0	0	0	0	10	0	0	0	0	0	0	0	0	0	0	0	0	0	0	0	0	0
3f4409e49a7395b803624dca6790d042	0	0	0	0	0	0	0	0	0	0	0	0	0	0	0	2	0	0	0	0	3	0	5	0	0	0	0	0	0	0	0	0	0	0	0	0	0	0	0	0	0	0	0	0	0	0	0	0	0
0775a8e56bc8da8ef0f0129616be163e	1	0	0	0	0	0	0	0	0	0	0	0	0	7	0	0	0	0	0	0	0	0	0	0	0	0	0	0	0	0	0	0	0	0	0	0	0	0	0	0	0	0	0	0	0	0	0	0	0
3dac694c366f432f1db851b8b0c8a1ed	0	0	0	0	0	0	0	0	0	0	0	0	0	0	0	0	0	0	0	0	0	0	0	0	10	0	0	0	0	0	0	0	0	0	0	0	0	0	0	0	0	0	0	0	0	0	0	0	0
55b60296bc5a7532030150d24d7c2c61	0	0	0	0	0	0	0	0	0	1	0	5	0	0	0	0	0	0	0	0	0	0	0	0	0	0	0	0	0	0	2	0	0	0	0	0	0	0	0	0	0	0	0	2	0	0	0	0	0
c0f5347ba9bf78765148e77ea5e6da6c	0	0	0	0	0	0	0	0	0	0	0	0	0	0	0	0	0	0	0	0	0	0	0	0	0	0	0	6	0	0	0	0	0	0	0	0	0	4	0	0	0	0	0	0	0	0	0	0	0
7dcc26a28f3c229732679a02d2fd2743	0	0	0	0	0	0	0	0	0	0	0	0	0	0	0	0	0	0	0	0	0	0	0	0	0	0	0	0	0	0	0	0	0	0	0	0	0	0	0	10	0	0	0	0	0	0	0	0	0
c2769ecfbda57c9e4de4acf50a1191ed	0	0	0	0	0	0	0	0	0	0	0	0	0	0	0	0	0	0	0	0	0	0	0	0	0	0	0	0	0	0	0	0	0	0	0	0	0	0	0	0	0	0	0	0	0	0	0	0	0
943604f71971b419a2367b530186303f	0	0	0	0	0	0	0	0	0	0	0	0	0	0	0	0	0	6	0	0	0	0	0	0	0	0	0	0	0	0	0	0	0	0	3	0	0	0	0	0	0	0	0	0	0	0	0	0	0
06052cf685b553d7153ce66e408a1efa	0	0	0	0	0	0	0	0	0	0	0	0	0	0	0	0	0	0	0	0	0	0	0	0	0	0	0	0	0	0	4	0	0	0	0	0	0	3	0	0	0	0	0	0	0	2	0	0	0
3192f0892c08ec282493637f4fa28d60	0	0	0	0	0	0	0	0	0	0	0	0	0	0	0	0	0	0	0	0	0	0	0	0	0	0	0	0	0	0	0	0	0	0	0	0	0	0	0	0	0	0	0	0	0	2	0	0	0
09aa3b3ecd6f6b9fe32a08085c562bc2	0	0	0	0	0	0	0	0	0	0	0	0	0	0	0	0	0	0	0	0	0	0	0	0	0	0	0	9	0	0	0	0	0	0	0	0	0	0	0	0	0	0	0	0	0	0	0	0	0
e5c19d7800b18015f3a917fc015fc42f	0	0	0	0	0	0	0	0	0	0	0	0	0	0	0	0	0	0	0	0	0	0	0	0	0	0	0	0	9	0	0	0	0	0	0	0	0	0	0	0	0	0	0	0	0	0	0	0	0
ddbefa3cc1cc48e04dea29e46e3407f3	0	0	0	0	0	0	0	0	0	0	0	0	0	0	0	0	0	0	0	0	0	0	0	0	0	0	9	0	0	0	0	0	0	0	0	0	0	0	0	0	0	0	0	0	0	0	0	0	0
3cc2913d7687f4cdbb8354510c83ea9c	0	0	0	0	0	0	0	0	0	0	0	0	0	0	0	0	0	0	0	0	0	0	0	0	0	0	0	9	0	0	0	0	0	0	0	0	0	0	0	0	0	0	0	0	0	0	0	0	0
e76780ec6b495a3da84377eb3e7f0d31	0	0	0	0	0	0	0	0	0	0	9	0	0	0	0	0	0	0	0	0	0	0	0	0	0	0	0	0	0	0	0	0	0	0	0	0	0	0	0	0	0	0	0	0	0	0	0	0	0
8623dfac6f30fdd4e36f273932af90ec	0	0	0	0	0	0	0	0	0	0	0	0	0	0	0	0	0	0	0	0	0	0	0	0	0	0	0	0	0	0	0	0	0	0	0	0	0	0	0	0	0	0	0	0	0	0	0	0	0
a4ad5ba5ad8f4b871cc704e6d3726895	0	0	0	0	0	0	0	0	0	0	0	0	0	0	0	0	0	0	0	0	0	0	3	0	0	0	0	0	0	0	0	0	0	0	0	0	0	0	0	0	0	0	0	0	0	0	2	0	0
ffac4ec15a9162aa65951455b9652aeb	0	0	0	0	0	0	0	0	0	0	0	0	0	0	0	0	0	0	0	0	0	0	0	0	0	0	0	0	0	1	4	0	0	3	0	0	0	0	0	0	0	0	0	0	0	0	0	0	0
5f52cfbaaa24156ce4890b1e49443f86	0	0	0	0	0	0	0	0	0	0	0	0	0	0	0	0	0	0	0	0	0	0	0	0	0	0	0	0	0	0	0	0	0	0	0	0	0	0	0	0	0	0	0	0	0	0	0	0	0
7911816f5e81f650f769aba0d5c708cb	0	0	0	0	0	0	0	0	0	0	0	0	0	0	0	1	0	0	0	0	0	0	0	0	0	0	0	0	0	0	0	0	0	0	0	0	0	0	0	1	0	0	0	0	0	0	0	0	0
bd76fb1bc58c5196a3cfeeda997e3ad2	0	0	0	0	0	8	0	0	0	0	0	0	0	0	0	0	0	0	0	0	0	0	0	0	0	0	0	0	0	0	0	0	0	0	0	0	0	0	0	0	0	0	0	0	0	0	0	0	0
b78969a84b516dbf0046eff1cc47b55c	0	0	0	0	0	0	0	0	0	0	0	0	0	0	0	0	0	0	0	0	0	0	0	0	0	0	0	0	0	0	0	0	0	0	0	0	0	0	0	0	0	8	0	0	0	0	0	0	0
992d322b433f658bf4fc71de519bdc43	0	0	0	0	0	0	0	0	0	0	0	0	0	0	0	0	0	0	0	3	0	0	0	5	0	0	0	0	0	0	0	0	0	0	0	0	0	0	0	0	0	0	0	0	0	0	0	0	0
0ca7421858ff5ef5a1bccccfb7c73497	0	0	0	0	0	0	0	0	0	0	0	0	0	0	0	0	0	0	0	0	0	0	0	0	0	0	0	0	0	0	0	0	8	0	0	0	0	0	0	0	0	0	0	0	0	0	0	0	0
89e67fa1c9e6f06197f0f3cbd2a4b9a3	0	7	1	0	0	0	0	0	0	0	0	0	0	0	0	0	0	0	0	0	0	0	0	0	0	0	0	0	0	0	0	0	0	0	0	0	0	0	0	0	0	0	0	0	0	0	0	0	0
cdcacdbcd67252fe3675e065db6e0137	0	0	0	0	0	0	0	0	0	0	0	0	0	0	0	0	0	0	0	0	0	0	0	8	0	0	0	0	0	0	0	0	0	0	0	0	0	0	0	0	0	0	0	0	0	0	0	0	0
2e4594b8290d8fec2b7a5f79fae1b91d	0	0	0	0	0	0	0	0	0	0	0	0	0	0	0	0	0	0	0	0	0	0	0	0	0	0	0	0	0	0	0	0	0	0	0	0	0	0	0	8	0	0	0	0	0	0	0	0	0
a179fc36b90ace88b9a0d9870bf188c7	0	0	0	0	0	0	0	0	0	0	0	0	0	0	8	0	0	0	0	0	0	0	0	0	0	0	0	0	0	0	0	0	0	0	0	0	0	0	0	0	0	0	0	0	0	0	0	0	0
b713eb630ce1b57bca45131e65d6f83e	0	0	0	0	0	0	0	0	0	0	0	0	0	0	0	0	0	0	0	0	0	0	0	0	0	0	0	0	0	0	3	0	0	0	0	0	0	0	0	0	0	0	0	0	0	0	0	0	0
506fa79317af3c86fdaaa7b9938813c6	0	0	0	0	0	0	0	0	0	0	0	0	0	0	0	0	0	0	0	0	0	0	0	0	7	0	0	0	0	0	0	0	0	0	0	0	0	0	0	0	0	0	0	0	0	0	0	0	0
0b0066d0bc8635343c9007e7223fe680	0	0	0	0	0	0	0	0	0	0	0	0	0	0	0	0	0	0	0	0	0	0	0	0	0	0	0	0	0	0	0	0	0	0	0	0	0	0	0	0	0	0	0	0	0	7	0	0	0
499f1c879aa937fd84ec658999d69c43	0	0	0	0	0	0	0	0	0	0	0	0	0	0	0	0	0	0	7	0	0	0	0	0	0	0	0	0	0	0	0	0	0	0	0	0	0	0	0	0	0	0	0	0	0	0	0	0	0
3c123f25242dccac78a93d0822c71ff9	0	0	0	0	0	0	0	0	0	0	0	0	0	0	0	0	0	0	0	0	4	0	0	0	0	3	0	0	0	0	0	0	0	0	0	0	0	0	0	0	0	0	0	0	0	0	0	0	0
f745f7a471d45911e89f53f70ab18cce	0	0	0	0	0	0	0	0	0	0	0	0	0	0	0	0	0	0	0	0	0	0	0	0	0	0	0	0	0	0	7	0	0	0	0	0	0	0	0	0	0	0	0	0	0	0	0	0	0
5ee7a10a289072fe0f8a6b30d8c8bfb3	0	0	0	0	0	0	0	0	0	0	0	0	0	0	0	0	0	0	0	0	0	0	0	0	0	0	0	0	0	7	0	0	0	0	0	0	0	0	0	0	0	0	0	0	0	0	0	0	0
add2b37ba8b077e9b2d5adb0d2d8d0bc	0	0	0	0	0	0	0	0	0	0	0	0	0	0	0	0	0	0	0	0	0	0	0	0	0	0	0	0	0	0	0	0	0	0	0	0	7	0	0	0	0	0	0	0	0	0	0	0	0
dd76d6ab87104d01c713659ae68faa22	0	0	7	0	0	0	0	0	0	0	0	0	0	0	0	0	0	0	0	0	0	0	0	0	0	0	0	0	0	0	0	0	0	0	0	0	0	0	0	0	0	0	0	0	0	0	0	0	0
0ced5820534b7a83633a449716aaef59	0	0	0	0	0	0	0	0	0	0	0	0	0	0	0	0	0	0	0	0	0	7	0	0	0	0	0	0	0	0	0	0	0	0	0	0	0	0	0	0	0	0	0	0	0	0	0	0	0
d6b772e6af1f0424937b37013a49da61	0	0	0	0	0	0	0	0	0	0	0	0	0	0	0	0	0	0	0	0	0	0	0	0	0	0	0	0	7	0	0	0	0	0	0	0	0	0	0	0	0	0	0	0	0	0	0	0	0
05653cfa3491449a89bf12c44cc61331	0	0	0	0	0	0	0	0	0	0	0	0	0	0	0	0	0	0	0	0	0	0	0	0	0	0	0	0	0	0	0	0	0	0	0	0	0	0	0	0	0	0	0	0	0	0	0	0	0
6da1fa53875c651fc6b50da879a75ac0	0	0	0	0	0	0	0	0	0	0	0	0	0	0	0	0	0	0	0	0	0	0	0	0	0	0	0	0	0	0	0	0	0	0	0	0	0	0	0	0	0	0	0	0	0	0	0	0	0
48be790a00f20e78ffc646c36fb9a74d	0	0	0	0	0	0	0	0	0	0	0	0	0	0	0	0	0	0	0	7	0	0	0	0	0	0	0	0	0	0	0	0	0	0	0	0	0	0	0	0	0	0	0	0	0	0	0	0	0
2dd00dd217605ffaf47b0968231da6a8	0	0	0	0	0	0	0	0	0	0	0	0	0	0	0	0	0	0	0	0	0	0	7	0	0	0	0	0	0	0	0	0	0	0	0	0	0	0	0	0	0	0	0	0	0	0	0	0	0
032e7a2d5662edc7fdad8dba54914853	0	0	0	0	0	0	0	0	0	0	0	0	0	0	0	0	0	0	0	0	0	0	0	0	0	0	0	0	0	0	0	0	0	0	0	0	0	0	0	0	0	0	0	0	0	0	0	0	0
3105337c90740ab800cf54c4c8cdd67e	0	0	0	0	0	0	0	0	0	0	0	0	0	0	0	0	0	0	0	0	0	0	0	0	0	0	0	0	7	0	0	0	0	0	0	0	0	0	0	0	0	0	0	0	0	0	0	0	0
8cb03e89704d5ba0d8f8c51f5616601b	0	7	0	0	0	0	0	0	0	0	0	0	0	0	0	0	0	0	0	0	0	0	0	0	0	0	0	0	0	0	0	0	0	0	0	0	0	0	0	0	0	0	0	0	0	0	0	0	0
7265d051ac4c20c8befb707eca718013	0	0	0	0	0	0	0	0	0	0	0	0	0	0	0	0	0	0	0	0	0	0	0	0	0	0	0	0	0	0	0	0	0	0	0	0	0	0	0	0	0	0	7	0	0	0	0	0	0
0ebff52acec0639865ed071928304ce2	0	0	0	0	0	0	0	0	0	0	0	0	0	0	0	0	0	7	0	0	0	0	0	0	0	0	0	0	0	0	0	0	0	0	0	0	0	0	0	0	0	0	0	0	0	0	0	0	0
c2f0aed95b7159dbbc1a85f7b652bbc5	0	0	0	0	0	0	0	0	0	0	0	4	0	0	0	0	0	0	0	0	0	0	0	0	0	0	0	0	0	0	0	0	0	0	0	0	0	0	0	0	0	0	0	0	0	0	0	0	0
b8b18f589b294a4bf53dd603995c4963	0	0	0	0	0	0	0	0	0	0	0	0	0	0	1	0	0	0	0	0	0	0	0	0	0	0	0	0	0	0	0	0	0	0	0	0	0	0	0	0	0	0	0	0	0	0	5	0	0
b44c044230b4cbfe1ed3869e6c5bc5fd	0	0	0	0	0	0	0	0	0	0	0	0	0	0	0	0	0	0	6	0	0	0	0	0	0	0	0	0	0	0	0	0	0	0	0	0	0	0	0	0	0	0	0	0	0	0	0	0	0
d33f0e24d2c7f5e595e4fe5564502dcb	0	0	0	0	0	0	0	0	0	0	0	0	0	0	0	0	0	0	0	0	0	0	0	0	0	0	0	0	0	0	0	0	0	0	0	0	0	6	0	0	0	0	0	0	0	0	0	0	0
6716d5df7f12dcb6c87b8fde6259dddc	0	0	0	0	0	0	0	0	0	0	0	0	0	0	0	0	0	0	0	0	0	0	0	0	0	0	0	0	0	0	0	0	0	0	0	0	0	0	0	0	0	0	0	0	0	6	0	0	0
9370f27c1dc0195838c5beeff5ce52a0	0	0	0	0	0	0	0	0	0	0	0	0	0	0	0	0	0	0	0	0	0	0	0	0	6	0	0	0	0	0	0	0	0	0	0	0	0	0	0	0	0	0	0	0	0	0	0	0	0
3064b1548e479cd33b4a277a71363188	0	0	0	0	0	0	0	0	0	0	0	0	0	0	0	0	0	0	0	0	0	0	0	0	0	0	0	0	0	0	0	0	0	0	0	0	0	0	0	0	0	0	0	0	0	0	0	0	0
1cbd233c6ba8388aef35b9773656c2fe	0	0	0	0	0	0	0	0	0	0	0	0	0	0	0	0	0	0	0	0	0	0	0	0	0	0	0	0	0	0	0	0	0	0	0	0	0	0	0	0	0	0	0	0	0	0	6	0	0
acd9bb7f22a1657c925e0f6255da9edf	0	0	0	0	0	0	0	0	0	0	0	0	0	0	0	0	0	0	6	0	0	0	0	0	0	0	0	0	0	0	0	0	0	0	0	0	0	0	0	0	0	0	0	0	0	0	0	0	0
4701620cf94ef296b27f7c881e17ef16	0	0	0	0	0	0	0	0	0	0	0	0	0	0	0	0	0	0	0	0	0	0	0	0	0	0	0	0	0	0	0	0	0	0	6	0	0	0	0	0	0	0	0	0	0	0	0	0	0
39ecacec12d5352fa6178ef496677086	0	0	0	0	0	0	0	0	0	0	0	0	0	0	0	0	0	0	0	0	0	0	0	0	0	0	0	0	0	0	0	0	0	0	0	0	0	0	0	0	0	0	0	0	0	0	0	0	0
4241516b4734531700ff0cebc249ac66	0	0	0	0	0	0	0	0	0	0	0	0	0	0	0	0	0	0	0	0	0	0	6	0	0	0	0	0	0	0	0	0	0	0	0	0	0	0	0	0	0	0	0	0	0	0	0	0	0
bbba5b68400587ac0a6257cde3b5339c	0	0	0	0	0	0	0	0	0	0	0	0	0	0	0	0	0	0	0	0	0	0	0	0	0	0	0	0	6	0	0	0	0	0	0	0	0	0	0	0	0	0	0	0	0	0	0	0	0
add720c8cd6b43fb5c58641d484d5809	0	0	0	0	0	0	0	0	0	0	0	0	0	0	0	0	0	0	0	0	0	0	0	0	0	0	0	0	0	0	0	0	0	0	0	0	0	0	0	0	0	0	6	0	0	0	0	0	0
99d65e9aced6b3e1227707c9c8c3000b	0	0	0	0	6	0	0	0	0	0	0	0	0	0	0	0	0	0	0	0	0	0	0	0	0	0	0	0	0	0	0	0	0	0	0	0	0	0	0	0	0	0	0	0	0	0	0	0	0
b30be9815b590a5d35cc95adc3be2a4a	0	0	0	0	0	0	0	0	0	0	0	0	0	0	0	0	0	0	0	0	0	0	0	0	0	0	0	0	0	0	0	0	0	0	0	0	0	0	0	0	0	0	0	0	0	0	0	0	0
bc19ada66f4e130e6aed1f18c1d66db7	0	0	0	0	0	0	0	0	0	0	0	0	0	0	0	0	0	0	0	0	0	0	0	0	0	0	0	0	0	0	0	0	0	0	0	0	0	0	0	0	0	0	0	0	0	0	0	0	0
fd0b192ba18defc25654313ab62206d2	0	0	0	0	0	0	0	0	0	0	0	0	0	0	0	0	0	6	0	0	0	0	0	0	0	0	0	0	0	0	0	0	0	0	0	0	0	0	0	0	0	0	0	0	0	0	0	0	0
8ea6991a555e574f41bc2f70fc676fe9	0	0	0	0	0	0	0	0	0	0	0	0	0	0	0	0	0	0	0	0	0	0	0	0	0	0	0	0	0	0	0	0	0	0	0	0	0	0	0	0	0	0	0	0	0	0	0	0	0
30598f0d14cb4af2c3150ebb17667b95	0	0	0	0	0	0	0	0	0	0	0	0	0	0	0	0	0	0	0	0	0	0	0	0	0	0	0	5	0	0	0	0	0	0	0	0	0	0	0	0	0	0	0	0	0	0	0	0	0
ccef1ba90f0bd209d05f65ac396f2bc6	0	0	0	0	0	1	0	0	0	0	0	0	0	0	0	0	0	0	0	0	0	0	0	0	0	4	0	0	0	0	0	0	0	0	0	0	0	0	0	0	0	0	0	0	0	0	0	0	0
6f33e004322dbc11ce78a7b60078f6f5	0	0	0	0	0	0	0	0	0	0	0	0	0	0	0	0	0	0	0	0	0	0	0	0	0	0	0	0	0	0	5	0	0	0	0	0	0	0	0	0	0	0	0	0	0	0	0	0	0
38182f3423170aab29a594c627fe2b56	0	0	0	0	0	0	0	0	0	0	0	0	0	0	0	0	0	0	0	0	0	0	0	0	0	5	0	0	0	0	0	0	0	0	0	0	0	0	0	0	0	0	0	0	0	0	0	0	0
f756b6e12dadb06ac93ad18a971fce99	0	0	0	0	0	0	0	0	0	0	0	0	0	0	0	0	0	0	0	0	0	0	0	0	0	5	0	0	0	0	0	0	0	0	0	0	0	0	0	0	0	0	0	0	0	0	0	0	0
f5f79a610d41d96f416b07647da16f34	0	1	0	0	0	0	0	0	0	0	0	0	0	0	0	0	0	0	0	0	0	0	0	0	0	0	0	0	0	0	0	0	0	0	0	0	0	0	0	0	0	0	0	0	0	0	0	0	0
00b10ff54fece329a8be78087cf0eb82	0	0	0	0	0	0	0	0	5	0	0	0	0	0	0	0	0	0	0	0	0	0	0	0	0	0	0	0	0	0	0	0	0	0	0	0	0	0	0	0	0	0	0	0	0	0	0	0	0
f53a0605afb669e9852ca43481a203d0	0	0	0	0	0	0	0	0	0	5	0	0	0	0	0	0	0	0	0	0	0	0	0	0	0	0	0	0	0	0	0	0	0	0	0	0	0	0	0	0	0	0	0	0	0	0	0	0	0
5973ff64a9a7a666b7bafbbc6149c518	0	0	0	0	0	0	0	0	0	0	0	0	0	0	0	0	0	0	0	0	0	0	0	0	0	0	0	0	0	0	0	0	0	0	0	0	0	0	0	0	5	0	0	0	0	0	0	0	0
b09006f643949e083ad6daab9c822d77	0	0	0	0	0	0	0	0	5	0	0	0	0	0	0	0	0	0	0	0	0	0	0	0	0	0	0	0	0	0	0	0	0	0	0	0	0	0	0	0	0	0	0	0	0	0	0	0	0
8a959f6c0c33168f502979b25c4e29ef	0	0	0	0	0	0	0	0	0	0	5	0	0	0	0	0	0	0	0	0	0	0	0	0	0	0	0	0	0	0	0	0	0	0	0	0	0	0	0	0	0	0	0	0	0	0	0	0	0
565d1a31ae76c680448efde2bdeb91fe	0	0	0	0	0	0	0	0	0	0	0	0	0	0	0	0	0	0	0	0	0	0	0	0	0	0	0	0	0	0	0	0	0	0	0	0	0	0	0	0	0	0	0	0	0	5	0	0	0
921ae612424563101764e24df217bfbb	0	0	0	0	0	0	0	0	0	0	0	0	0	0	0	0	5	0	0	0	0	0	0	0	0	0	0	0	0	0	0	0	0	0	0	0	0	0	0	0	0	0	0	0	0	0	0	0	0
817597f9007ef419b54a94b01630fc54	0	0	0	0	0	0	0	0	0	0	0	0	0	0	0	0	0	0	0	0	0	0	5	0	0	0	0	0	0	0	0	0	0	0	0	0	0	0	0	0	0	0	0	0	0	0	0	0	0
78b39474de3760d65dd5212541189754	0	0	0	0	0	0	0	0	0	0	0	0	0	0	0	0	0	0	0	0	0	0	0	0	0	0	0	0	0	0	0	0	0	0	0	0	0	0	0	0	0	0	0	0	0	0	0	0	0
67c1502832a4766a184e43e205bf1451	0	0	5	0	0	0	0	0	0	0	0	0	0	0	0	0	0	0	0	0	0	0	0	0	0	0	0	0	0	0	0	0	0	0	0	0	0	0	0	0	0	0	0	0	0	0	0	0	0
9a2b9295f22711056992b370e5ba31d3	0	0	0	0	0	0	0	0	0	5	0	0	0	0	0	0	0	0	0	0	0	0	0	0	0	0	0	0	0	0	0	0	0	0	0	0	0	0	0	0	0	0	0	0	0	0	0	0	0
d8e7e66b5f58e885c59260161fb28003	0	0	0	0	0	0	0	0	0	0	0	0	0	0	0	0	0	0	0	0	0	0	0	0	4	0	0	0	0	0	0	0	0	0	0	0	0	0	0	1	0	0	0	0	0	0	0	0	0
c448672ba92b08b62c8b3b2be35fff38	0	0	0	0	0	0	0	0	0	0	0	0	0	0	0	0	0	0	0	0	0	0	0	0	0	0	0	0	0	0	0	0	0	0	0	5	0	0	0	0	0	0	0	0	0	0	0	0	0
56f1c1e4bf0e226ae693dd1ae5845cac	0	0	0	0	0	0	0	0	5	0	0	0	0	0	0	0	0	0	0	0	0	0	0	0	0	0	0	0	0	0	0	0	0	0	0	0	0	0	0	0	0	0	0	0	0	0	0	0	0
566c7d34470e01e563ae856aa0333ccc	0	0	0	0	0	0	0	0	0	0	0	0	0	0	0	0	0	0	0	0	0	0	0	0	0	0	0	0	0	0	0	0	0	0	0	0	0	0	0	5	0	0	0	0	0	0	0	0	0
0f956262105382f8e4afa229092b4a9f	0	0	0	0	0	0	0	0	0	0	0	0	0	0	0	0	0	0	0	0	0	0	0	0	0	0	0	0	0	0	0	0	0	0	0	0	0	0	0	0	0	0	0	0	0	0	0	0	0
d70f1c5ce227dc8f3f6f7d90247960d9	0	0	0	0	0	0	0	0	0	0	0	0	0	0	0	0	0	0	0	0	0	5	0	0	0	0	0	0	0	0	0	0	0	0	0	0	0	0	0	0	0	0	0	0	0	0	0	0	0
a39d29c0f04794c4a6ec153803c5b01c	0	0	0	0	0	0	0	0	0	0	0	0	0	0	0	0	0	0	0	0	0	0	0	0	5	0	0	0	0	0	0	0	0	0	0	0	0	0	0	0	0	0	0	0	0	0	0	0	0
8e85fd31e91021735247e3cff45a04e0	0	0	0	0	0	0	0	5	0	0	0	0	0	0	0	0	0	0	0	0	0	0	0	0	0	0	0	0	0	0	0	0	0	0	0	0	0	0	0	0	0	0	0	0	0	0	0	0	0
5aef0f3465037e84b59d00fbc9102cbd	0	0	0	0	0	0	0	0	0	0	0	0	0	0	0	0	0	0	0	0	0	0	0	0	0	0	0	0	0	5	0	0	0	0	0	0	0	0	0	0	0	0	0	0	0	0	0	0	0
546e1860ae549d3d6f245236834aaae6	0	0	0	0	0	0	0	0	0	0	0	0	0	0	0	0	0	0	0	0	0	0	0	0	0	0	0	0	0	0	0	0	0	0	0	0	5	0	0	0	0	0	0	0	0	0	0	0	0
55c0623a4064aa140796f84dd5bf295e	0	0	0	0	0	0	0	0	0	0	0	0	0	0	0	0	0	0	0	0	0	0	0	0	0	0	0	0	0	0	0	0	0	0	0	0	0	0	0	0	0	0	0	0	0	0	0	0	0
238caa0ee3e0ef3066b74995542baa21	0	0	0	0	0	0	0	0	0	0	0	0	0	0	0	0	0	0	0	0	0	0	0	0	0	5	0	0	0	0	0	0	0	0	0	0	0	0	0	0	0	0	0	0	0	0	0	0	0
8cecac57352a22ea263fbcb84d1626fd	0	0	0	0	0	0	0	0	0	0	0	0	0	0	0	0	0	0	0	0	0	0	0	0	0	0	5	0	0	0	0	0	0	0	0	0	0	0	0	0	0	0	0	0	0	0	0	0	0
ad31eeb360fbcde4b2f32aac3b5b8e5d	0	0	0	0	0	0	0	0	0	0	0	0	0	0	0	0	0	0	0	0	0	0	0	0	0	0	0	0	0	0	0	0	0	0	0	0	0	0	0	0	0	0	0	0	0	0	0	0	0
8feed797551ec52c55303abf5475d396	0	0	0	0	0	0	0	0	5	0	0	0	0	0	0	0	0	0	0	0	0	0	0	0	0	0	0	0	0	0	0	0	0	0	0	0	0	0	0	0	0	0	0	0	0	0	0	0	0
81d65d60823f65eafb0c07c771a6f92f	0	0	0	0	0	0	0	0	0	0	0	0	0	0	0	0	0	0	0	0	0	0	0	0	0	0	0	0	0	0	0	0	0	0	0	0	0	0	0	5	0	0	0	0	0	0	0	0	0
8dbf556990b2c848f218fe2bb046ef25	0	0	0	0	0	0	0	0	0	0	0	0	0	0	0	0	0	0	0	0	0	0	0	0	0	0	0	0	0	0	0	0	0	0	0	0	0	0	0	0	0	0	0	0	0	0	0	0	0
af55dfcf7516e6d1d45fa6f16ebc1ca3	0	0	0	0	0	0	0	0	0	0	0	0	0	0	0	0	0	0	0	0	0	0	0	0	0	0	0	0	0	0	0	0	0	0	0	0	0	0	0	0	0	0	0	0	0	0	0	0	4
5bdc099119a8cc5ee2c471209aac49e6	0	0	0	0	0	0	0	0	0	0	0	0	0	0	0	0	0	0	0	2	0	2	0	0	0	0	0	0	0	0	0	0	0	0	0	0	0	0	0	0	0	0	0	0	0	0	0	0	0
959b9a53f413963f0de2b48bc4ceaece	0	0	0	0	0	0	0	0	0	0	0	0	0	0	0	0	0	0	0	0	0	0	0	0	0	0	0	4	0	0	0	0	0	0	0	0	0	0	0	0	0	0	0	0	0	0	0	0	0
ec77b8bc25a3aacda06ec2b5068e295a	0	0	0	0	0	0	0	0	0	0	0	0	0	0	0	0	0	0	0	0	0	0	0	0	4	0	0	0	0	0	0	0	0	0	0	0	0	0	0	0	0	0	0	0	0	0	0	0	0
0cb38135ff5ea288f86236c017e4ff1e	0	0	0	0	0	0	0	0	0	0	0	0	0	0	0	4	0	0	0	0	0	0	0	0	0	0	0	0	0	0	0	0	0	0	0	0	0	0	0	0	0	0	0	0	0	0	0	0	0
f907b7263d6f942de6907bda099b6086	0	0	0	0	0	0	0	0	0	0	0	0	0	0	0	0	4	0	0	0	0	0	0	0	0	0	0	0	0	0	0	0	0	0	0	0	0	0	0	0	0	0	0	0	0	0	0	0	0
6e6aff0fb56e5563042a729869d039e8	0	0	0	0	0	0	0	4	0	0	0	0	0	0	0	0	0	0	0	0	0	0	0	0	0	0	0	0	0	0	0	0	0	0	0	0	0	0	0	0	0	0	0	0	0	0	0	0	0
bf0a20526b12532365fe67152dbe6fd2	0	0	0	0	0	0	0	0	0	0	0	0	0	0	0	0	0	0	0	0	0	0	0	0	0	0	0	0	0	0	0	0	0	0	0	0	0	0	0	0	0	0	0	0	0	0	0	0	0
c6f7cdf9fe28824744f10e313c43151d	0	0	0	0	0	0	0	0	0	0	0	0	0	0	0	0	0	0	0	0	0	0	0	0	0	0	0	0	0	0	0	0	0	0	0	0	0	0	0	0	0	0	0	0	0	4	0	0	0
09756838d4784167ce1c00b6f07bfa81	0	0	0	0	0	0	0	0	0	0	0	0	0	0	0	0	0	0	0	0	0	0	0	0	0	0	0	0	0	0	0	0	0	0	0	0	0	0	0	0	4	0	0	0	0	0	0	0	0
47a4ff70d303805675bf05f179b3f96f	0	0	0	0	0	0	0	0	0	0	0	4	0	0	0	0	0	0	0	0	0	0	0	0	0	0	0	0	0	0	0	0	0	0	0	0	0	0	0	0	0	0	0	0	0	0	0	0	0
bf7ce4de8af1adaeef229cab362b6dc6	0	0	0	0	0	0	0	0	0	0	0	0	0	0	0	0	0	0	0	0	0	0	0	0	0	0	0	0	0	0	0	0	0	0	0	4	0	0	0	0	0	0	0	0	0	0	0	0	0
577803f3876eb718cf8784b21f5ad1de	0	0	0	0	0	0	0	0	0	0	0	0	0	0	0	0	0	0	0	0	0	0	0	0	0	0	0	0	0	0	0	0	0	0	0	0	0	0	4	0	0	0	0	0	0	0	0	0	0
c0d9c52c9a5623b3a84f95fa3754702d	0	0	0	0	0	0	0	0	0	0	0	0	0	0	0	0	0	0	0	0	0	0	0	0	0	0	0	0	0	0	0	0	0	0	0	0	0	0	0	0	4	0	0	0	0	0	0	0	0
becb0138c95af9d6e3e61240050b36b0	0	0	0	0	0	0	0	0	0	0	0	0	0	0	0	0	0	0	0	0	0	0	0	0	0	0	0	0	0	0	0	0	0	0	0	0	0	0	0	0	0	0	0	0	0	0	4	0	0
e0c26c58b7b0c577b9d052ca56c08e0e	0	0	4	0	0	0	0	0	0	0	0	0	0	0	0	0	0	0	0	0	0	0	0	0	0	0	0	0	0	0	0	0	0	0	0	0	0	0	0	0	0	0	0	0	0	0	0	0	0
cc340f119fdd7dc69753ac63e3b49517	0	0	0	0	0	4	0	0	0	0	0	0	0	0	0	0	0	0	0	0	0	0	0	0	0	0	0	0	0	0	0	0	0	0	0	0	0	0	0	0	0	0	0	0	0	0	0	0	0
aa7c06458b92f226be24b82547a22510	0	0	0	0	0	0	0	0	0	0	2	0	0	0	0	0	0	0	0	0	0	0	0	0	0	0	0	0	0	0	0	0	0	0	0	0	0	0	0	0	0	0	0	0	0	0	0	0	0
30c6947b89e0357fa2558dfb14be4bca	0	0	0	0	0	0	0	0	0	0	0	0	0	0	0	0	0	0	0	4	0	0	0	0	0	0	0	0	0	0	0	0	0	0	0	0	0	0	0	0	0	0	0	0	0	0	0	0	0
796dc96e768e260bc3d7e2ca424f4d02	0	0	0	0	0	0	0	0	0	0	0	0	0	0	0	0	0	0	0	4	0	0	0	0	0	0	0	0	0	0	0	0	0	0	0	0	0	0	0	0	0	0	0	0	0	0	0	0	0
34770ba7f0a5e84fc45f97dd8e6f4c5f	0	0	0	0	0	0	0	0	0	0	0	0	0	0	0	0	0	0	0	4	0	0	0	0	0	0	0	0	0	0	0	0	0	0	0	0	0	0	0	0	0	0	0	0	0	0	0	0	0
25738571d74fceab049947718f9407ff	0	0	0	0	0	0	0	0	0	0	0	0	0	0	0	0	0	0	0	0	0	0	0	0	0	0	0	0	0	0	0	0	0	0	0	4	0	0	0	0	0	0	0	0	0	0	0	0	0
0a8082434aecc72cbc4608aebc395f95	0	0	0	0	0	0	0	0	0	0	0	0	0	0	0	0	0	0	0	0	0	0	0	0	0	0	0	0	0	0	0	0	0	0	0	0	0	0	4	0	0	0	0	0	0	0	0	0	0
811edcc5d5d9b3621ab50ed823668cd5	0	0	0	0	0	0	0	0	0	0	0	0	0	0	0	0	0	0	0	0	0	0	0	0	0	0	0	0	0	0	0	0	0	0	0	0	0	0	0	0	0	0	0	0	0	0	0	0	0
9cd64c55108d1c4e92a30893188038cb	0	0	0	0	0	0	0	0	0	0	0	0	0	0	0	0	0	0	4	0	0	0	0	0	0	0	0	0	0	0	0	0	0	0	0	0	0	0	0	0	0	0	0	0	0	0	0	0	0
4b2c78a6764aeebf4bf06aa6001d3b36	0	0	0	0	0	0	0	0	0	0	0	0	0	0	0	0	0	0	0	0	0	0	0	0	4	0	0	0	0	0	0	0	0	0	0	0	0	0	0	0	0	0	0	0	0	0	0	0	0
56a761a471d634a751c75e754baeb11e	0	0	0	0	0	0	0	0	0	0	0	0	0	0	0	0	0	0	0	0	0	0	0	0	0	0	0	0	4	0	0	0	0	0	0	0	0	0	0	0	0	0	0	0	0	0	0	0	0
297a314c247d5bd819d97440beda2762	0	0	0	0	0	0	0	0	0	0	0	0	0	0	0	0	0	0	0	0	0	0	0	0	0	0	0	0	0	0	0	4	0	0	0	0	0	0	0	0	0	0	0	0	0	0	0	0	0
e4f88d5d09a774fc4718b20d07f07b72	0	0	0	0	0	0	0	0	0	0	0	0	0	0	0	0	0	0	0	0	0	0	0	0	0	0	0	0	0	0	0	0	0	0	0	0	4	0	0	0	0	0	0	0	0	0	0	0	0
424cc84cffa683d25a7603ac14dcd906	0	0	0	0	0	0	0	0	0	4	0	0	0	0	0	0	0	0	0	0	0	0	0	0	0	0	0	0	0	0	0	0	0	0	0	0	0	0	0	0	0	0	0	0	0	0	0	0	0
f55465131e5e96fbf7e27bc8624075c8	0	0	0	0	0	0	0	0	0	0	0	0	4	0	0	0	0	0	0	0	0	0	0	0	0	0	0	0	0	0	0	0	0	0	0	0	0	0	0	0	0	0	0	0	0	0	0	0	0
19c1fb35676059ef2b8c4d29785a2bba	0	0	0	0	0	0	0	0	0	0	0	0	4	0	0	0	0	0	0	0	0	0	0	0	0	0	0	0	0	0	0	0	0	0	0	0	0	0	0	0	0	0	0	0	0	0	0	0	0
dba49ae2de32f08e878f1b77f81b09d6	0	0	0	0	0	0	0	0	0	0	0	0	0	0	4	0	0	0	0	0	0	0	0	0	0	0	0	0	0	0	0	0	0	0	0	0	0	0	0	0	0	0	0	0	0	0	0	0	0
e36be349dea51383ef7c2f26dd242def	0	0	0	0	0	0	0	0	0	0	0	0	0	0	0	0	0	0	0	4	0	0	0	0	0	0	0	0	0	0	0	0	0	0	0	0	0	0	0	0	0	0	0	0	0	0	0	0	0
863def2207873c53e2fcaab403317138	0	0	0	0	0	0	0	0	0	0	0	0	0	0	0	0	0	0	0	0	0	0	0	0	0	0	0	0	0	0	0	0	0	0	4	0	0	0	0	0	0	0	0	0	0	0	0	0	0
1b314afd17cf56d7b68f777b60b258c9	0	0	0	0	0	0	0	0	0	0	0	0	0	0	0	0	0	0	0	0	0	0	0	0	0	0	0	0	0	0	0	0	0	0	0	0	0	0	0	0	0	0	0	0	0	0	0	4	0
b9c352257e0aac0a025d932dcb63e26e	0	4	0	0	0	0	0	0	0	0	0	0	0	0	0	0	0	0	0	0	0	0	0	0	0	0	0	0	0	0	0	0	0	0	0	0	0	0	0	0	0	0	0	0	0	0	0	0	0
2bc79c8be10474c6f955a7b2c130f754	0	0	0	0	0	0	0	0	4	0	0	0	0	0	0	0	0	0	0	0	0	0	0	0	0	0	0	0	0	0	0	0	0	0	0	0	0	0	0	0	0	0	0	0	0	0	0	0	0
2a37a36b70e7bafb4082f60f72c490c4	0	0	0	0	0	0	0	0	0	0	0	0	0	0	0	4	0	0	0	0	0	0	0	0	0	0	0	0	0	0	0	0	0	0	0	0	0	0	0	0	0	0	0	0	0	0	0	0	0
469b52d4e771d0e6684ef459453677f6	0	0	0	0	0	0	0	0	0	0	0	0	0	0	0	4	0	0	0	0	0	0	0	0	0	0	0	0	0	0	0	0	0	0	0	0	0	0	0	0	0	0	0	0	0	0	0	0	0
a434efbefa175ab440ccf4887658c170	0	0	0	0	0	0	0	0	0	0	0	0	0	0	0	0	0	0	0	0	0	0	4	0	0	0	0	0	0	0	0	0	0	0	0	0	0	0	0	0	0	0	0	0	0	0	0	0	0
99cf42e8ce688716508356cbe08446e3	0	0	0	0	0	0	0	0	0	0	0	0	0	0	0	0	0	0	0	0	0	0	0	0	0	0	0	0	0	0	0	0	0	0	0	0	0	0	0	0	4	0	0	0	0	0	0	0	0
3555d2178a0bb4981c6135ee4b92b61c	0	0	0	0	0	0	0	0	0	0	0	0	0	0	0	0	0	0	0	0	0	0	0	0	0	0	0	0	0	0	0	0	0	0	0	0	0	0	0	0	0	0	4	0	0	0	0	0	0
bd7a287a705a49a989622895c8bf7a3d	0	0	0	0	0	0	0	0	0	0	0	0	0	0	0	0	0	0	0	0	0	0	0	0	0	0	0	0	0	0	0	0	0	0	0	0	0	0	0	0	0	0	0	0	0	0	0	4	0
947aabff391f1acc05279f29d873da2a	0	0	0	0	0	0	0	0	0	0	0	0	0	0	0	0	0	0	0	0	0	0	0	0	0	0	0	0	0	0	0	0	0	0	0	0	0	0	0	0	0	0	0	0	0	0	0	0	0
55b5d0c4c8008c7d0119677f7f57ff1e	0	4	0	0	0	0	0	0	0	0	0	0	0	0	0	0	0	0	0	0	0	0	0	0	0	0	0	0	0	0	0	0	0	0	0	0	0	0	0	0	0	0	0	0	0	0	0	0	0
d90ef5fb31638ed8179f49897c42f052	0	0	0	0	0	0	0	0	0	0	0	0	4	0	0	0	0	0	0	0	0	0	0	0	0	0	0	0	0	0	0	0	0	0	0	0	0	0	0	0	0	0	0	0	0	0	0	0	0
2d5f29e08e66aa05bbf5e01d334941e3	0	0	0	0	0	0	0	0	0	0	0	0	0	4	0	0	0	0	0	0	0	0	0	0	0	0	0	0	0	0	0	0	0	0	0	0	0	0	0	0	0	0	0	0	0	0	0	0	0
b97e3d5c83be2ddf6803fc17651cb556	0	0	0	0	0	0	0	0	0	0	0	0	0	0	4	0	0	0	0	0	0	0	0	0	0	0	0	0	0	0	0	0	0	0	0	0	0	0	0	0	0	0	0	0	0	0	0	0	0
83784e4f7c100b8cac9d6db1aa68e8f2	0	0	0	0	0	0	0	0	0	0	0	0	0	0	0	0	4	0	0	0	0	0	0	0	0	0	0	0	0	0	0	0	0	0	0	0	0	0	0	0	0	0	0	0	0	0	0	0	0
384903346a22b3bb6251bcd43c345d82	0	0	0	0	0	0	0	0	0	0	0	0	0	0	0	0	0	0	4	0	0	0	0	0	0	0	0	0	0	0	0	0	0	0	0	0	0	0	0	0	0	0	0	0	0	0	0	0	0
a7521267fa12b46ee61747d040f9756c	0	0	0	0	0	0	0	0	0	0	0	0	0	0	0	0	0	0	0	0	0	0	0	4	0	0	0	0	0	0	0	0	0	0	0	0	0	0	0	0	0	0	0	0	0	0	0	0	0
261f1d07b5b10a9e97388b014741b7c2	0	0	0	0	0	0	0	0	0	0	0	0	0	0	0	0	0	0	0	0	0	0	0	0	0	0	0	0	0	0	0	0	4	0	0	0	0	0	0	0	0	0	0	0	0	0	0	0	0
2b7f5febc4571b7ddc458424dc4e3d3c	0	0	0	0	0	0	0	0	0	0	0	0	0	0	0	0	0	0	0	0	0	0	0	0	0	0	0	0	0	0	0	0	0	0	0	0	0	0	0	4	0	0	0	0	0	0	0	0	0
ea3a1f18825e8da79be999bd36c3dbb4	0	0	0	0	0	0	0	0	0	0	0	0	0	0	0	0	0	0	0	0	0	0	0	0	0	0	0	0	0	0	0	0	0	0	0	0	0	0	0	0	4	0	0	0	0	0	0	0	0
257c074810409ddd184b868bbbdfd041	0	0	0	0	0	0	0	0	0	0	0	0	0	0	0	0	0	0	0	0	0	0	0	0	0	0	0	0	0	0	0	0	0	0	0	0	0	0	0	0	0	0	0	0	4	0	0	0	0
14fe699dd5ead87be249d14ce927acac	0	0	0	0	0	0	0	0	0	0	0	0	0	0	0	0	0	0	0	0	0	0	0	0	0	0	0	0	0	0	0	0	0	0	0	0	0	0	0	0	0	0	0	0	4	0	0	0	0
925bdc03399ab115bc9ee005b1a1213f	0	0	0	0	0	0	0	0	0	0	0	0	0	0	0	0	0	0	0	0	0	0	0	0	0	0	0	0	0	0	0	0	0	0	0	0	0	0	0	0	0	0	0	0	0	0	0	4	0
eedd95e6e9f5c5090238fdb428399d03	0	0	0	0	0	0	0	0	0	0	0	0	0	0	0	0	0	0	0	0	0	0	0	0	0	0	0	0	0	0	0	0	0	0	0	0	0	0	0	0	0	0	0	0	0	0	0	4	0
d965b96a5ddbe8e4b5cf4b292ee21af1	0	0	0	0	0	0	0	0	0	0	0	0	0	0	0	0	0	0	0	0	0	0	0	0	0	0	0	0	0	0	0	0	0	0	0	0	0	0	0	0	0	0	0	0	0	0	0	0	0
ef2108e45304070f915b59d6af16b9f7	0	0	0	0	0	0	0	0	0	0	0	0	0	0	0	0	0	0	0	0	0	0	0	0	0	0	0	0	0	0	0	0	0	0	0	0	0	0	0	0	0	0	0	0	0	0	0	0	0
19120dad13ba6bec74fde2b057c47ead	0	0	0	0	0	0	0	0	0	0	0	0	0	0	0	0	0	0	0	0	0	0	0	0	0	0	0	0	0	0	0	0	0	0	0	0	0	0	0	0	0	0	0	0	0	0	0	0	0
d03a0ce94021edcfe5fd4828ae498863	0	0	0	0	0	0	0	0	0	0	0	0	0	0	0	0	0	0	0	0	0	0	0	0	0	0	0	0	0	0	0	0	0	0	0	0	0	0	0	0	0	0	0	0	0	0	0	0	0
e3c76ba0dc2c773289319ac1ab87ce19	0	4	0	0	0	0	0	0	0	0	0	0	0	0	0	0	0	0	0	0	0	0	0	0	0	0	0	0	0	0	0	0	0	0	0	0	0	0	0	0	0	0	0	0	0	0	0	0	0
601c0fd4ce44bcb7699d7caabb669fb3	0	0	0	0	0	0	0	0	4	0	0	0	0	0	0	0	0	0	0	0	0	0	0	0	0	0	0	0	0	0	0	0	0	0	0	0	0	0	0	0	0	0	0	0	0	0	0	0	0
23e70f7e88edcc32737893ae83e78bae	0	0	0	0	0	0	0	0	0	4	0	0	0	0	0	0	0	0	0	0	0	0	0	0	0	0	0	0	0	0	0	0	0	0	0	0	0	0	0	0	0	0	0	0	0	0	0	0	0
113146fad570dfe94f5fb03652aa8265	0	0	0	0	0	0	0	0	0	0	0	0	0	0	0	0	0	0	0	0	0	0	0	0	0	0	0	0	0	4	0	0	0	0	0	0	0	0	0	0	0	0	0	0	0	0	0	0	0
800c09c61ee40b3e3e009b8a5a2efc7a	0	0	0	0	0	0	0	0	0	0	0	0	0	0	0	0	0	0	0	0	0	0	0	0	0	0	0	0	0	0	0	0	4	0	0	0	0	0	0	0	0	0	0	0	0	0	0	0	0
de8549ff7bd3f37b8898def36a189274	0	0	0	0	0	0	0	0	0	0	0	0	0	0	0	0	0	0	0	0	0	0	0	0	0	0	0	0	0	0	0	0	0	4	0	0	0	0	0	0	0	0	0	0	0	0	0	0	0
409ebc11fddd0956d19a85f330a2a111	0	4	0	0	0	0	0	0	0	0	0	0	0	0	0	0	0	0	0	0	0	0	0	0	0	0	0	0	0	0	0	0	0	0	0	0	0	0	0	0	0	0	0	0	0	0	0	0	0
169845e6c3ec22b721754809c2d29417	0	0	0	0	0	0	0	0	0	0	0	0	0	0	0	0	0	0	0	0	0	0	0	4	0	0	0	0	0	0	0	0	0	0	0	0	0	0	0	0	0	0	0	0	0	0	0	0	0
26de87e47e68e210f6cd0e043a3945ec	0	0	0	0	0	0	0	0	0	0	0	0	0	0	0	0	0	0	0	0	0	0	0	4	0	0	0	0	0	0	0	0	0	0	0	0	0	0	0	0	0	0	0	0	0	0	0	0	0
1c419dd0da0ae131638f1508a450d3ec	0	0	0	0	0	0	0	0	0	0	0	0	0	0	0	0	0	0	0	0	0	0	0	0	4	0	0	0	0	0	0	0	0	0	0	0	0	0	0	0	0	0	0	0	0	0	0	0	0
079810fb00d6dbbb623c9bb4fc8e10cc	0	0	0	0	0	0	0	0	0	0	0	0	0	0	0	0	0	0	0	0	0	0	0	0	0	0	0	4	0	0	0	0	0	0	0	0	0	0	0	0	0	0	0	0	0	0	0	0	0
7ff8cdaddf007fadd94a40846652eb56	0	0	0	0	0	0	0	0	0	0	0	0	0	0	0	0	0	0	0	0	0	0	0	0	0	0	0	0	0	0	0	0	0	0	0	4	0	0	0	0	0	0	0	0	0	0	0	0	0
acb2beb2b627ce7b68e45b90b071536f	0	0	0	0	0	0	0	0	0	0	0	0	0	0	0	0	0	0	0	0	0	0	0	0	0	0	0	0	0	0	0	0	0	0	0	0	0	0	0	0	0	0	0	0	0	0	0	0	0
ccd68106bb81c582c7dee10c02e6e44c	0	0	0	0	0	0	0	0	0	0	0	0	0	0	0	0	0	0	0	0	0	0	0	0	0	0	0	0	0	0	0	3	0	0	0	0	0	0	0	0	0	0	0	0	0	0	0	0	0
5c7fbe4000f5f65eef35e3413ac08798	0	0	0	0	0	0	0	0	0	0	0	0	0	0	0	0	0	0	0	0	0	0	0	0	0	0	0	0	0	0	0	3	0	0	0	0	0	0	0	0	0	0	0	0	0	0	0	0	0
b67e90c77b7036b3c0392fc6be995670	0	0	0	0	0	0	0	0	0	0	0	0	0	0	0	0	0	0	0	0	0	0	0	0	0	0	0	0	0	0	0	0	0	0	0	0	3	0	0	0	0	0	0	0	0	0	0	0	0
b99156ca841e99c7dc23bb92689252ea	0	0	0	0	0	0	0	0	0	0	0	0	0	0	0	0	0	0	0	0	3	0	0	0	0	0	0	0	0	0	0	0	0	0	0	0	0	0	0	0	0	0	0	0	0	0	0	0	0
db73c23d686160c36c46ca100e78426a	0	0	0	0	0	0	0	0	0	0	0	0	0	0	0	0	0	0	0	0	0	0	0	0	3	0	0	0	0	0	0	0	0	0	0	0	0	0	0	0	0	0	0	0	0	0	0	0	0
05fa62a5a16b1c603a18aed1f1f824d6	0	0	0	0	0	0	0	0	0	0	0	0	0	0	0	0	0	0	0	0	0	0	0	0	0	0	0	0	0	0	0	3	0	0	0	0	0	0	0	0	0	0	0	0	0	0	0	0	0
be74887582c01c6bdd523ccb7d4f1165	0	0	0	0	0	0	0	0	0	0	0	0	0	0	0	0	0	0	0	0	0	0	0	0	0	0	0	0	0	0	0	0	0	0	0	0	0	0	0	0	0	0	0	0	0	3	0	0	0
998b8914f64324d3d53a8e6805997e0d	0	0	0	0	0	0	0	0	0	0	0	0	0	0	0	0	0	0	0	0	0	3	0	0	0	0	0	0	0	0	0	0	0	0	0	0	0	0	0	0	0	0	0	0	0	0	0	0	0
d5010b22ed8bb55e2c3a4d2874ddc5cd	0	0	0	0	0	0	0	0	0	0	0	0	0	0	0	0	0	0	0	0	0	0	0	0	0	0	0	0	0	0	0	0	0	0	0	0	0	0	3	0	0	0	0	0	0	0	0	0	0
f08ca5539aed14c8b7b471723bcbfef7	0	0	0	0	0	0	0	0	0	0	0	0	0	0	0	0	0	0	0	0	0	0	0	0	0	0	0	0	0	0	0	0	0	0	0	0	0	0	0	0	3	0	0	0	0	0	0	0	0
b9609dbb748f8c75620cb4819a75705e	0	0	0	0	0	0	0	0	0	0	0	0	0	0	0	0	0	0	0	0	0	0	0	0	0	0	0	3	0	0	0	0	0	0	0	0	0	0	0	0	0	0	0	0	0	0	0	0	0
ca9bc648b25571e85aeaaf15a335c30b	0	0	0	0	0	0	0	0	0	0	0	0	0	0	3	0	0	0	0	0	0	0	0	0	0	0	0	0	0	0	0	0	0	0	0	0	0	0	0	0	0	0	0	0	0	0	0	0	0
76b81c8b8c6e53fce60163db8f340b31	0	0	0	0	0	0	0	0	0	0	0	0	0	0	3	0	0	0	0	0	0	0	0	0	0	0	0	0	0	0	0	0	0	0	0	0	0	0	0	0	0	0	0	0	0	0	0	0	0
470bda4cdeaf387d65ed6dee1fcf6030	0	0	0	0	0	0	0	0	0	0	0	0	0	0	0	0	3	0	0	0	0	0	0	0	0	0	0	0	0	0	0	0	0	0	0	0	0	0	0	0	0	0	0	0	0	0	0	0	0
93fb3b004cf85f335249d52954a45e3a	0	0	0	0	0	0	0	0	0	0	0	0	0	0	0	0	0	0	0	0	0	0	0	0	0	0	0	0	0	3	0	0	0	0	0	0	0	0	0	0	0	0	0	0	0	0	0	0	0
07bfb106d7cb34b34a8cc740b6684f47	0	0	0	0	0	0	0	0	0	3	0	0	0	0	0	0	0	0	0	0	0	0	0	0	0	0	0	0	0	0	0	0	0	0	0	0	0	0	0	0	0	0	0	0	0	0	0	0	0
7084decfcdbdd8274767adfeb11ec969	0	0	0	0	0	0	0	0	0	0	0	0	3	0	0	0	0	0	0	0	0	0	0	0	0	0	0	0	0	0	0	0	0	0	0	0	0	0	0	0	0	0	0	0	0	0	0	0	0
d6305cbe05e24d6f8d882c81b89c2dd9	0	0	0	0	0	0	0	0	0	0	0	0	0	0	0	0	0	0	3	0	0	0	0	0	0	0	0	0	0	0	0	0	0	0	0	0	0	0	0	0	0	0	0	0	0	0	0	0	0
53d890d6c25549ab8e66af826f356038	0	0	0	0	0	0	0	0	0	0	0	0	0	0	0	0	0	0	0	0	0	3	0	0	0	0	0	0	0	0	0	0	0	0	0	0	0	0	0	0	0	0	0	0	0	0	0	0	0
c050fed3349fd4e4b37556244e1618b4	0	0	0	0	0	0	0	0	0	0	0	0	0	0	0	0	0	0	0	0	0	0	0	0	3	0	0	0	0	0	0	0	0	0	0	0	0	0	0	0	0	0	0	0	0	0	0	0	0
48b818541e1c3b238614de4992488b02	0	0	0	0	0	0	0	0	0	0	0	0	0	0	0	0	0	0	0	0	0	0	0	0	0	0	0	3	0	0	0	0	0	0	0	0	0	0	0	0	0	0	0	0	0	0	0	0	0
ad5295ead7bf810b61c8443d93463cf3	0	0	0	0	0	0	0	0	0	0	0	0	0	0	0	0	0	0	0	0	0	0	0	0	0	0	0	0	0	3	0	0	0	0	0	0	0	0	0	0	0	0	0	0	0	0	0	0	0
313248f55aeaa319c078a2ff7a40257e	0	0	0	0	0	0	0	0	0	0	0	0	0	0	0	0	0	0	0	0	0	0	0	0	0	0	0	0	0	0	3	0	0	0	0	0	0	0	0	0	0	0	0	0	0	0	0	0	0
9832c3150e716c684572abc8ffa2efb9	0	0	0	0	0	0	0	0	0	0	0	0	0	0	0	0	0	0	0	0	0	0	0	0	0	0	0	0	0	0	0	0	0	0	0	0	0	0	3	0	0	0	0	0	0	0	0	0	0
f18975a5e4f89a28abd640150fc829ba	0	0	0	0	0	0	0	0	0	0	0	0	0	0	0	0	0	0	0	0	0	0	0	0	0	0	0	0	0	0	0	0	0	0	0	0	0	0	0	0	0	0	0	0	0	0	0	0	3
0a9d3d9314e8ce06565569e70e8ca053	0	0	0	0	0	0	0	0	0	0	0	0	0	0	0	0	0	0	0	0	0	0	0	0	0	0	0	0	0	0	0	0	0	0	0	0	0	0	0	0	0	0	0	0	0	0	0	0	0
e2e352eda4dfc0a78af1d52d43df5a2c	0	0	0	0	0	0	3	0	0	0	0	0	0	0	0	0	0	0	0	0	0	0	0	0	0	0	0	0	0	0	0	0	0	0	0	0	0	0	0	0	0	0	0	0	0	0	0	0	0
33e0ae3aef7a5170216e7df2e2b86a62	0	0	0	0	0	0	3	0	0	0	0	0	0	0	0	0	0	0	0	0	0	0	0	0	0	0	0	0	0	0	0	0	0	0	0	0	0	0	0	0	0	0	0	0	0	0	0	0	0
372e3f177d80e68d5ed8ca96d61f5ead	0	0	0	0	0	0	0	0	0	0	0	3	0	0	0	0	0	0	0	0	0	0	0	0	0	0	0	0	0	0	0	0	0	0	0	0	0	0	0	0	0	0	0	0	0	0	0	0	0
c9817eea45d9be7f0ff03ac1d88e51b9	0	0	0	0	0	0	0	0	0	0	0	0	3	0	0	0	0	0	0	0	0	0	0	0	0	0	0	0	0	0	0	0	0	0	0	0	0	0	0	0	0	0	0	0	0	0	0	0	0
ff91fff34b028e1fed8c0d3ebff65a49	0	0	0	0	0	0	0	0	0	0	0	0	0	0	0	0	0	0	0	0	0	0	0	0	0	0	0	0	0	0	0	0	0	0	0	0	0	0	0	3	0	0	0	0	0	0	0	0	0
17a3cab67f255563eef7fc5ad9c9e8b3	0	0	0	0	0	0	0	0	0	0	0	0	0	0	0	0	0	0	0	0	0	0	0	0	0	0	0	0	0	0	0	0	0	0	0	0	0	0	0	0	0	0	0	0	0	0	0	0	3
95c5a7c718fb4da5466a34956f5c5a1b	0	0	0	0	0	0	0	0	0	0	0	0	0	0	0	0	0	0	0	0	0	0	0	0	0	0	0	0	0	0	0	0	0	0	0	0	0	0	0	0	0	0	0	0	0	0	0	0	0
55ffe6307ac95f20deb541704ad9a5ff	0	0	0	0	0	0	0	0	0	0	0	0	0	0	0	0	0	0	0	0	0	0	0	0	0	0	0	0	0	0	0	0	0	0	0	0	0	0	0	0	0	0	0	0	0	0	0	0	0
17f2d22acd64ea22a0fc461f7a8f8ffe	0	0	0	0	0	0	0	0	0	0	0	0	0	0	0	0	0	0	0	0	0	0	0	0	0	0	0	0	0	0	0	0	0	0	0	0	0	0	0	0	0	0	0	0	0	0	0	0	0
96345ef2c4abc99a969b07e5bf3d5516	0	3	0	0	0	0	0	0	0	0	0	0	0	0	0	0	0	0	0	0	0	0	0	0	0	0	0	0	0	0	0	0	0	0	0	0	0	0	0	0	0	0	0	0	0	0	0	0	0
8f3000878946c01029d17eb807381a4e	0	0	3	0	0	0	0	0	0	0	0	0	0	0	0	0	0	0	0	0	0	0	0	0	0	0	0	0	0	0	0	0	0	0	0	0	0	0	0	0	0	0	0	0	0	0	0	0	0
1363573bb9c7bf4acfb135fb68cd6827	0	0	0	0	0	0	0	0	0	3	0	0	0	0	0	0	0	0	0	0	0	0	0	0	0	0	0	0	0	0	0	0	0	0	0	0	0	0	0	0	0	0	0	0	0	0	0	0	0
63d9569d063ca824413b55d892c59d26	0	0	0	0	0	0	0	0	0	0	0	0	0	0	0	0	0	0	0	0	0	0	0	0	0	0	0	0	0	0	0	0	0	0	0	0	0	3	0	0	0	0	0	0	0	0	0	0	0
10979bee50aa95f024912bac42d09e38	0	3	0	0	0	0	0	0	0	0	0	0	0	0	0	0	0	0	0	0	0	0	0	0	0	0	0	0	0	0	0	0	0	0	0	0	0	0	0	0	0	0	0	0	0	0	0	0	0
5eb449257905ec32105b2444323c981b	0	0	3	0	0	0	0	0	0	0	0	0	0	0	0	0	0	0	0	0	0	0	0	0	0	0	0	0	0	0	0	0	0	0	0	0	0	0	0	0	0	0	0	0	0	0	0	0	0
04e7ab0f64fb69312a628f94e6d8156e	0	0	0	0	0	0	0	0	3	0	0	0	0	0	0	0	0	0	0	0	0	0	0	0	0	0	0	0	0	0	0	0	0	0	0	0	0	0	0	0	0	0	0	0	0	0	0	0	0
7da45b7d3c29a064e21686ee73447fba	0	0	0	0	0	0	0	0	0	0	0	0	3	0	0	0	0	0	0	0	0	0	0	0	0	0	0	0	0	0	0	0	0	0	0	0	0	0	0	0	0	0	0	0	0	0	0	0	0
eab124f48f152d1fdd31d2e34a6bcd34	0	0	0	0	0	0	0	0	0	0	0	0	0	0	0	3	0	0	0	0	0	0	0	0	0	0	0	0	0	0	0	0	0	0	0	0	0	0	0	0	0	0	0	0	0	0	0	0	0
5a742c24516530e82be0f10609ab4cae	0	0	0	0	0	0	0	0	0	0	0	0	0	0	0	0	0	0	0	0	0	3	0	0	0	0	0	0	0	0	0	0	0	0	0	0	0	0	0	0	0	0	0	0	0	0	0	0	0
7dcd6871fdb2d66e4a3bff166557cfc1	0	0	0	0	0	0	0	0	0	0	0	0	0	0	0	0	0	0	0	0	0	0	0	2	0	0	0	0	0	0	0	0	0	0	0	0	0	0	0	0	0	1	0	0	0	0	0	0	0
a552f3b9f7504e2ac68d32b3bdc9576f	0	0	0	0	0	0	0	0	0	0	0	0	0	0	0	0	0	0	0	0	0	0	0	0	0	3	0	0	0	0	0	0	0	0	0	0	0	0	0	0	0	0	0	0	0	0	0	0	0
0376d7fe73d77df18da2fe1e55489cd4	0	0	0	0	0	0	0	0	0	0	0	0	0	0	0	0	0	0	0	0	0	0	0	0	0	0	0	0	3	0	0	0	0	0	0	0	0	0	0	0	0	0	0	0	0	0	0	0	0
fa93fcedb08253a220545f1feff04387	0	0	0	0	0	0	0	0	0	0	0	0	0	0	0	0	0	0	0	0	0	0	0	0	0	0	0	0	0	0	0	0	0	0	3	0	0	0	0	0	0	0	0	0	0	0	0	0	0
2f0f63d19a5fcb8ddfd87203332589ed	0	0	0	0	0	0	0	0	0	0	0	0	0	0	0	0	0	0	0	0	0	0	0	0	0	0	0	0	0	0	0	0	0	0	0	0	0	0	0	0	0	0	0	0	0	0	0	3	0
948c547f6dab1ac88b31df8a1548d3ce	0	0	0	0	0	0	0	0	0	0	0	0	0	0	0	0	0	0	0	0	0	0	0	0	0	0	0	0	0	0	0	0	0	0	0	0	0	0	0	0	0	0	0	0	0	0	0	0	0
823f0e1430911aa4ca1618e65caad312	0	0	0	0	0	0	0	0	0	0	0	0	0	0	0	0	0	0	0	0	0	0	0	0	0	0	0	0	0	0	0	0	0	0	0	0	0	0	0	0	0	0	0	0	0	0	0	0	0
d7411f219861ed97026dfd654a03f5c4	0	0	0	0	0	0	0	0	0	0	0	0	0	0	0	0	0	0	0	0	0	0	0	0	0	0	0	0	0	0	0	0	0	0	0	0	0	0	0	0	0	0	0	0	0	0	0	0	0
d3b2adc9bda00a22400efda0599ee2f7	0	0	0	0	0	0	0	0	0	0	0	0	0	0	0	0	0	0	0	0	0	0	0	0	0	0	0	0	0	0	0	0	0	0	0	0	0	0	0	0	0	0	0	0	0	0	0	0	0
73fa4c577aa18b2e6032ffd1136d696e	0	0	0	3	0	0	0	0	0	0	0	0	0	0	0	0	0	0	0	0	0	0	0	0	0	0	0	0	0	0	0	0	0	0	0	0	0	0	0	0	0	0	0	0	0	0	0	0	0
3ee2b6b8d5c1f69803420b4845216af5	0	0	0	0	0	3	0	0	0	0	0	0	0	0	0	0	0	0	0	0	0	0	0	0	0	0	0	0	0	0	0	0	0	0	0	0	0	0	0	0	0	0	0	0	0	0	0	0	0
aa9bc0c52a37252c1730d3659a5a1109	0	0	0	0	0	0	3	0	0	0	0	0	0	0	0	0	0	0	0	0	0	0	0	0	0	0	0	0	0	0	0	0	0	0	0	0	0	0	0	0	0	0	0	0	0	0	0	0	0
9d1e8e93084862475ce4d5760fd4d221	0	0	0	0	0	0	0	0	3	0	0	0	0	0	0	0	0	0	0	0	0	0	0	0	0	0	0	0	0	0	0	0	0	0	0	0	0	0	0	0	0	0	0	0	0	0	0	0	0
0a9201f7aa5f5cb26ee0e2eb78c4da5f	0	0	0	0	0	0	0	0	0	0	0	0	0	0	0	0	0	0	0	0	0	3	0	0	0	0	0	0	0	0	0	0	0	0	0	0	0	0	0	0	0	0	0	0	0	0	0	0	0
54e2e4bdbb3197178cc2f2527e866c01	0	0	0	0	0	0	0	0	0	0	0	0	0	0	0	0	0	0	0	0	0	0	3	0	0	0	0	0	0	0	0	0	0	0	0	0	0	0	0	0	0	0	0	0	0	0	0	0	0
61d5bcc832f9407f7c400e24f53e9aac	0	0	0	0	0	0	0	0	0	0	0	0	0	0	0	0	0	0	0	0	0	0	0	0	0	0	0	0	0	3	0	0	0	0	0	0	0	0	0	0	0	0	0	0	0	0	0	0	0
a2ae424e2b368b65d82122f6a62fcc62	0	0	0	0	0	0	0	0	0	0	0	0	0	0	0	0	0	0	0	0	0	0	0	0	0	0	0	0	0	0	0	0	3	0	0	0	0	0	0	0	0	0	0	0	0	0	0	0	0
5f553b8dd5abb8d502b06b21f801bc44	0	0	0	0	0	0	0	0	0	0	0	0	0	0	0	0	0	0	0	0	0	0	0	0	0	0	0	0	0	0	0	0	0	3	0	0	0	0	0	0	0	0	0	0	0	0	0	0	0
f5234c04e67210316d72b933c321f8d5	0	0	0	0	0	0	0	0	0	0	0	0	0	0	0	0	0	0	0	0	0	0	0	0	0	0	0	0	0	0	0	0	0	0	3	0	0	0	0	0	0	0	0	0	0	0	0	0	0
054837f396cfb1710abbc05b05ea8dff	0	0	0	0	0	0	0	0	0	0	0	0	0	0	0	0	0	0	0	0	0	0	0	0	0	0	0	0	0	0	0	0	0	0	0	0	0	0	0	0	0	0	3	0	0	0	0	0	0
2bd9b78469a212c36c31effa23322dc4	0	0	0	0	0	0	0	0	0	0	0	0	0	0	0	0	0	0	0	0	0	0	0	0	0	0	0	0	0	0	0	0	0	0	0	0	0	0	0	0	0	0	0	3	0	0	0	0	0
50e3c13b5a77a5d2448a1cc7f4f37b7d	0	0	0	0	0	0	0	0	0	0	0	0	0	0	0	0	0	0	0	0	0	0	0	0	0	0	0	0	0	0	0	0	0	0	0	0	0	0	0	0	0	0	0	0	0	3	0	0	0
6bb89709a65cac46ced02ceeb410f452	0	0	0	0	0	0	0	0	0	0	0	0	0	0	0	0	0	0	0	0	0	0	0	0	0	0	0	0	0	0	0	0	0	0	0	0	0	0	0	0	0	0	0	0	0	0	0	0	0
db86e961857b64ae201b5ef9eaffad4c	0	0	0	0	0	3	0	0	0	0	0	0	0	0	0	0	0	0	0	0	0	0	0	0	0	0	0	0	0	0	0	0	0	0	0	0	0	0	0	0	0	0	0	0	0	0	0	0	0
ca118487a1f8fc7859c5d27c56378384	0	0	0	0	0	0	3	0	0	0	0	0	0	0	0	0	0	0	0	0	0	0	0	0	0	0	0	0	0	0	0	0	0	0	0	0	0	0	0	0	0	0	0	0	0	0	0	0	0
0a58d1656a2dfd0ad36bd9e39c2cfa3e	0	0	0	0	0	0	0	0	0	3	0	0	0	0	0	0	0	0	0	0	0	0	0	0	0	0	0	0	0	0	0	0	0	0	0	0	0	0	0	0	0	0	0	0	0	0	0	0	0
0c9d3ebbbdb9a6e8f0d668fef0bb5164	0	0	0	0	0	0	0	0	0	0	0	0	3	0	0	0	0	0	0	0	0	0	0	0	0	0	0	0	0	0	0	0	0	0	0	0	0	0	0	0	0	0	0	0	0	0	0	0	0
8f1436dc1f99f4e2c40359e4df1b4f47	0	0	0	0	0	0	0	0	0	0	0	0	0	0	0	0	3	0	0	0	0	0	0	0	0	0	0	0	0	0	0	0	0	0	0	0	0	0	0	0	0	0	0	0	0	0	0	0	0
eac73ad18a0b76ad0353c413d1f0823a	0	0	0	0	0	0	0	0	0	0	0	0	0	0	0	0	0	3	0	0	0	0	0	0	0	0	0	0	0	0	0	0	0	0	0	0	0	0	0	0	0	0	0	0	0	0	0	0	0
0da9ae7267f5b4b810a9739012ea0e6a	0	0	0	0	0	0	0	0	0	0	0	0	0	0	0	0	0	0	3	0	0	0	0	0	0	0	0	0	0	0	0	0	0	0	0	0	0	0	0	0	0	0	0	0	0	0	0	0	0
8cc4db34ddbb09e5b1f3a54419dee510	0	0	0	0	0	0	0	0	0	0	0	0	0	0	0	0	0	0	0	0	0	3	0	0	0	0	0	0	0	0	0	0	0	0	0	0	0	0	0	0	0	0	0	0	0	0	0	0	0
2fb1ca579fb02229c0f2ada0738b1c9f	0	0	0	0	0	0	0	0	0	0	0	0	0	0	0	0	0	0	0	0	0	0	0	3	0	0	0	0	0	0	0	0	0	0	0	0	0	0	0	0	0	0	0	0	0	0	0	0	0
c00fcd4f5ee3cfadebbc7113e561303f	0	0	0	0	0	0	0	0	0	0	0	0	0	0	0	0	0	0	0	0	0	0	0	3	0	0	0	0	0	0	0	0	0	0	0	0	0	0	0	0	0	0	0	0	0	0	0	0	0
5f64be19062a3eb83a6123863864548c	0	0	0	0	0	0	0	0	0	0	0	0	0	0	0	0	0	0	0	0	0	0	0	3	0	0	0	0	0	0	0	0	0	0	0	0	0	0	0	0	0	0	0	0	0	0	0	0	0
34a5563e28780617053424584f0645b4	0	0	0	0	0	0	0	0	0	0	0	0	0	0	0	0	0	0	0	0	0	0	0	0	0	0	0	0	0	3	0	0	0	0	0	0	0	0	0	0	0	0	0	0	0	0	0	0	0
2e99cab77521828b2ee309f8031c0550	0	0	0	0	0	0	0	0	0	0	0	0	0	0	0	0	0	0	0	0	0	0	0	0	0	0	0	0	0	0	3	0	0	0	0	0	0	0	0	0	0	0	0	0	0	0	0	0	0
1f4fe978cc024dd27cdb2811b9d2e0e0	0	0	0	0	0	0	0	0	0	0	0	0	0	0	0	0	0	0	0	0	0	0	0	0	0	0	0	0	0	0	0	0	0	3	0	0	0	0	0	0	0	0	0	0	0	0	0	0	0
90f8cd8563e59cbefe2d70f5e712c2b7	0	0	0	0	0	0	0	0	0	0	0	0	0	0	0	0	0	0	0	0	0	0	0	0	0	0	0	0	0	0	0	0	0	3	0	0	0	0	0	0	0	0	0	0	0	0	0	0	0
60eb685ed61e16e171b0b89dbf675cd5	0	0	0	0	0	0	0	0	0	0	0	0	0	0	0	0	0	0	0	0	0	0	0	0	0	0	0	0	0	0	0	0	0	0	0	3	0	0	0	0	0	0	0	0	0	0	0	0	0
fd697f660987c6d4ba8f8a7429474c20	0	0	0	0	0	0	0	0	0	0	0	0	0	0	0	0	0	0	0	0	0	0	0	0	0	0	0	0	0	0	0	0	0	0	0	0	3	0	0	0	0	0	0	0	0	0	0	0	0
d8b6d2d1c3de5dff2de3e8a49edfaea6	0	0	0	0	0	0	0	0	0	0	0	0	0	0	0	0	0	0	0	0	0	0	0	0	0	0	0	0	0	0	0	0	0	0	0	0	0	0	0	0	3	0	0	0	0	0	0	0	0
b319385ac28468a403f7febdb76e720c	0	0	0	0	0	0	0	0	0	0	0	0	0	0	0	0	0	0	0	0	0	0	0	0	0	0	0	0	0	0	0	0	0	0	0	0	0	0	0	0	0	0	0	0	0	3	0	0	0
46ec6edfbec7e58ab738017e08efed45	0	0	0	0	0	0	0	0	0	0	0	0	0	0	0	0	0	0	0	0	0	0	0	0	0	0	0	0	0	0	0	0	0	0	0	0	0	0	0	0	0	0	0	0	0	0	0	0	0
3f4fabf2ddbff65568d4ebce3bdc75b0	3	0	0	0	0	0	0	0	0	0	0	0	0	0	0	0	0	0	0	0	0	0	0	0	0	0	0	0	0	0	0	0	0	0	0	0	0	0	0	0	0	0	0	0	0	0	0	0	0
e4965667f644c99ba82bb0be832ab242	0	3	0	0	0	0	0	0	0	0	0	0	0	0	0	0	0	0	0	0	0	0	0	0	0	0	0	0	0	0	0	0	0	0	0	0	0	0	0	0	0	0	0	0	0	0	0	0	0
8929a0f8e4d599262b5c30fac89ca210	0	0	3	0	0	0	0	0	0	0	0	0	0	0	0	0	0	0	0	0	0	0	0	0	0	0	0	0	0	0	0	0	0	0	0	0	0	0	0	0	0	0	0	0	0	0	0	0	0
09614149185b50901d1811587bcd7c61	0	0	0	0	0	3	0	0	0	0	0	0	0	0	0	0	0	0	0	0	0	0	0	0	0	0	0	0	0	0	0	0	0	0	0	0	0	0	0	0	0	0	0	0	0	0	0	0	0
573ead10385b649f1cdfb1a9790f46e3	0	0	0	0	0	0	0	0	0	0	3	0	0	0	0	0	0	0	0	0	0	0	0	0	0	0	0	0	0	0	0	0	0	0	0	0	0	0	0	0	0	0	0	0	0	0	0	0	0
65430b3e563b75b0727b4f5700287ff9	0	0	0	0	0	0	0	0	0	0	0	0	0	0	3	0	0	0	0	0	0	0	0	0	0	0	0	0	0	0	0	0	0	0	0	0	0	0	0	0	0	0	0	0	0	0	0	0	0
e5a5184e63e45ae078f9ecb8189af0c1	0	0	0	0	0	0	0	0	0	0	0	0	0	0	0	0	0	0	0	0	0	0	0	3	0	0	0	0	0	0	0	0	0	0	0	0	0	0	0	0	0	0	0	0	0	0	0	0	0
73410bd6aee1b804c788792f05a42763	0	0	0	0	0	0	0	0	0	0	0	0	0	0	0	0	0	0	0	0	0	0	0	3	0	0	0	0	0	0	0	0	0	0	0	0	0	0	0	0	0	0	0	0	0	0	0	0	0
0e7be51bb05ad1fd50e0678688184107	0	0	0	0	0	0	0	0	0	0	0	0	0	0	0	0	0	0	0	0	0	0	0	0	0	0	3	0	0	0	0	0	0	0	0	0	0	0	0	0	0	0	0	0	0	0	0	0	0
9cb4afbacd4b5ebc6b56079cfeef4003	0	0	0	0	0	0	0	0	0	0	0	0	0	0	0	0	0	0	0	0	0	0	0	0	0	0	0	3	0	0	0	0	0	0	0	0	0	0	0	0	0	0	0	0	0	0	0	0	0
db1f242dda001a2881f773b9a8d74c71	0	0	0	0	0	0	0	0	0	0	0	0	0	0	0	0	0	0	0	0	0	0	0	0	0	0	0	0	0	3	0	0	0	0	0	0	0	0	0	0	0	0	0	0	0	0	0	0	0
3bf94775f0105a89a9942b6ac9e8b8a9	0	0	0	0	0	0	0	0	0	0	0	0	0	0	0	0	0	0	0	0	0	0	0	0	0	0	0	0	0	0	0	0	3	0	0	0	0	0	0	0	0	0	0	0	0	0	0	0	0
80345f97fa181b75b1a234b18233ae78	0	0	0	0	0	0	0	0	0	0	0	0	0	0	0	0	0	0	0	0	0	0	0	0	0	0	0	0	0	0	0	0	0	3	0	0	0	0	0	0	0	0	0	0	0	0	0	0	0
4efce8e06dffe879979a8fe25841e592	0	0	0	0	0	0	0	0	0	0	0	0	0	0	0	0	0	0	0	0	0	0	0	0	0	0	0	0	0	0	0	0	0	0	3	0	0	0	0	0	0	0	0	0	0	0	0	0	0
b5a638a4292c2392f108b078a10dda6c	0	0	0	0	0	0	0	0	0	0	0	0	0	0	0	0	0	0	0	0	0	0	0	0	0	0	0	0	0	0	0	0	0	0	0	0	0	0	0	0	0	0	0	0	0	0	0	3	0
77704e4218284aace4df2dcd813c3b1a	0	3	0	0	0	0	0	0	0	0	0	0	0	0	0	0	0	0	0	0	0	0	0	0	0	0	0	0	0	0	0	0	0	0	0	0	0	0	0	0	0	0	0	0	0	0	0	0	0
1aebe367d0764c39f76021a1196d333c	0	0	0	0	0	0	0	0	0	3	0	0	0	0	0	0	0	0	0	0	0	0	0	0	0	0	0	0	0	0	0	0	0	0	0	0	0	0	0	0	0	0	0	0	0	0	0	0	0
ebbe17b611b1965dca7a18d0337a7545	0	0	0	0	0	0	0	0	0	0	0	3	0	0	0	0	0	0	0	0	0	0	0	0	0	0	0	0	0	0	0	0	0	0	0	0	0	0	0	0	0	0	0	0	0	0	0	0	0
5d9561ac55de7ea9ff62711efc670b8d	0	0	0	0	0	0	0	0	0	0	0	0	3	0	0	0	0	0	0	0	0	0	0	0	0	0	0	0	0	0	0	0	0	0	0	0	0	0	0	0	0	0	0	0	0	0	0	0	0
6215c7d7f07ae0839023cf6ee676b7d4	0	0	0	0	0	0	0	0	0	0	0	0	0	3	0	0	0	0	0	0	0	0	0	0	0	0	0	0	0	0	0	0	0	0	0	0	0	0	0	0	0	0	0	0	0	0	0	0	0
d2cee4e81f0b594706cff93559da3a9c	0	0	0	0	0	0	0	0	0	0	0	0	0	0	3	0	0	0	0	0	0	0	0	0	0	0	0	0	0	0	0	0	0	0	0	0	0	0	0	0	0	0	0	0	0	0	0	0	0
cfb0e386be25ebf1816a4f7898dc965e	0	0	0	0	0	0	0	0	0	0	0	0	0	0	0	3	0	0	0	0	0	0	0	0	0	0	0	0	0	0	0	0	0	0	0	0	0	0	0	0	0	0	0	0	0	0	0	0	0
afe8d777a32db9c3a61ca32846be2aac	0	0	0	0	0	0	0	0	0	0	0	0	0	0	0	0	0	3	0	0	0	0	0	0	0	0	0	0	0	0	0	0	0	0	0	0	0	0	0	0	0	0	0	0	0	0	0	0	0
9a673e5cbe5dc558e75371ba7f80cac8	0	0	0	0	0	0	0	0	0	0	0	0	0	0	0	0	0	3	0	0	0	0	0	0	0	0	0	0	0	0	0	0	0	0	0	0	0	0	0	0	0	0	0	0	0	0	0	0	0
dc7ba726ece7a5a943f7fd9d80999578	0	0	0	0	0	0	0	0	0	0	0	0	0	0	0	0	0	3	0	0	0	0	0	0	0	0	0	0	0	0	0	0	0	0	0	0	0	0	0	0	0	0	0	0	0	0	0	0	0
2e182588c1bec1d421355646740413d1	0	0	0	0	0	0	0	0	0	0	0	0	0	0	0	0	0	3	0	0	0	0	0	0	0	0	0	0	0	0	0	0	0	0	0	0	0	0	0	0	0	0	0	0	0	0	0	0	0
09e6e3f623953a0f707a98c96e3513ae	0	0	0	0	0	0	0	0	0	0	0	0	0	0	0	0	0	0	0	0	0	0	3	0	0	0	0	0	0	0	0	0	0	0	0	0	0	0	0	0	0	0	0	0	0	0	0	0	0
baeab91bc3278d3162804ef47169404f	0	0	0	0	0	0	0	0	0	0	0	0	0	0	0	0	0	0	0	0	0	0	0	3	0	0	0	0	0	0	0	0	0	0	0	0	0	0	0	0	0	0	0	0	0	0	0	0	0
3559916e6651e1853d7d16370942d696	0	0	0	0	0	0	0	0	0	0	0	0	0	0	0	0	0	0	0	0	0	0	0	0	0	3	0	0	0	0	0	0	0	0	0	0	0	0	0	0	0	0	0	0	0	0	0	0	0
72e7d1daad9d4cd6e56f6a0fff6fa1c3	0	0	0	0	0	0	0	0	0	0	0	0	0	0	0	0	0	0	0	0	0	0	0	0	0	0	0	0	0	0	0	0	0	0	0	0	3	0	0	0	0	0	0	0	0	0	0	0	0
36aa39bb0f89c742e43a6f8ad09a5b31	0	0	0	0	0	0	0	0	0	0	0	0	0	0	0	0	0	0	0	0	0	0	0	0	0	0	0	0	0	0	0	0	0	0	0	0	3	0	0	0	0	0	0	0	0	0	0	0	0
d85cf95210ce944fdeb25dd50120959d	0	0	0	0	0	0	0	0	0	0	0	0	0	0	0	0	0	0	0	0	0	0	0	0	0	0	0	0	0	0	0	0	0	0	0	0	0	0	0	3	0	0	0	0	0	0	0	0	0
3ce4f6cb5de43a519be0b9de44d71289	0	0	0	0	0	0	0	0	0	0	0	0	0	0	0	0	0	0	0	0	0	0	0	0	0	0	0	0	0	0	0	0	0	0	0	0	0	0	0	0	0	0	0	3	0	0	0	0	0
db3c2093f166aae18a0952a102704f8c	0	0	0	0	0	0	0	0	0	0	0	0	0	0	0	0	0	0	0	0	0	0	0	0	0	0	0	0	0	0	0	0	0	0	0	0	0	0	0	0	0	0	0	0	3	0	0	0	0
6c48c8e5c5a7ce61fcd296b80128e8af	0	0	0	0	0	0	0	0	0	0	0	0	0	0	0	0	0	0	0	0	0	0	0	0	0	0	0	0	0	0	0	0	0	0	0	0	0	0	0	0	0	0	0	0	3	0	0	0	0
970cd186cbe78bb837fc9cb7ac7c8529	0	0	0	0	0	0	0	0	0	0	0	0	0	0	0	0	0	0	0	0	0	0	0	0	0	0	0	0	0	0	0	0	0	0	0	0	0	0	0	0	0	0	0	0	3	0	0	0	0
59c1023da96b5e4f6eaa1bbdebbe860f	0	0	0	0	0	0	0	0	0	0	0	0	0	0	0	0	0	0	0	0	0	0	0	0	0	0	0	0	0	0	0	0	0	0	0	0	0	0	0	0	0	0	0	0	0	0	0	0	0
3ec3848c69ce7a97d1eab8a83dee60d3	0	0	0	0	0	0	0	0	0	0	0	0	0	0	0	0	0	0	0	0	0	0	0	0	0	0	0	0	0	0	0	0	0	0	0	0	0	0	0	0	0	0	0	0	0	0	0	0	0
acfa34ede7d7f8fa37b365cecf27e4c3	0	0	0	0	0	0	0	0	0	0	0	0	0	0	0	0	0	0	0	0	0	0	0	0	0	0	0	0	0	0	0	0	0	0	0	0	0	0	0	0	0	0	0	0	0	0	0	0	0
273a4cb682f50e857831a5eda55b8d7b	0	0	0	0	0	0	0	0	0	0	0	0	0	0	0	0	0	0	0	0	0	0	0	0	0	0	0	0	0	0	0	0	0	0	0	0	0	0	0	0	0	0	0	0	0	0	0	0	0
31e967a9a1a3f5ac06b463f895598535	0	0	0	0	0	0	2	0	0	0	0	0	0	0	0	0	0	0	0	0	0	0	0	0	0	0	0	0	0	0	0	0	0	0	0	0	0	0	0	0	0	0	0	0	0	0	0	0	0
bbfec3a08d705845f5d85b5aaf691eb9	0	0	0	0	0	0	0	0	0	0	0	0	0	0	0	0	0	0	0	0	0	0	0	0	0	0	0	2	0	0	0	0	0	0	0	0	0	0	0	0	0	0	0	0	0	0	0	0	0
ef2a1531066bf60397c9df449d532d2f	0	0	0	0	0	0	0	0	0	0	0	0	0	0	0	0	0	0	0	0	0	0	0	0	0	2	0	0	0	0	0	0	0	0	0	0	0	0	0	0	0	0	0	0	0	0	0	0	0
4db246cc13c60e83302bb02b26317c41	0	0	0	0	0	0	0	0	0	0	0	2	0	0	0	0	0	0	0	0	0	0	0	0	0	0	0	0	0	0	0	0	0	0	0	0	0	0	0	0	0	0	0	0	0	0	0	0	0
f38a9dfa363c5b5044f7cc1f5b2e73cb	0	0	0	0	0	0	0	0	0	0	0	0	0	0	0	0	0	0	0	0	0	0	0	0	0	0	0	0	0	0	0	2	0	0	0	0	0	0	0	0	0	0	0	0	0	0	0	0	0
0072c5cf1e87a99fb58b67a891ad2f1b	0	0	0	0	0	0	0	0	0	0	0	0	0	0	0	0	0	0	0	0	0	0	0	0	0	0	0	0	0	0	0	0	0	0	0	0	0	0	0	0	0	0	0	0	0	2	0	0	0
3eef6dd57f0212ece757918546df32c8	0	0	0	0	0	0	0	0	0	0	0	0	0	0	0	0	0	0	0	0	0	0	0	0	0	0	0	0	0	0	0	0	0	0	0	0	0	0	0	0	0	0	0	0	0	2	0	0	0
215a6f7545c405be86cacc350c89a66e	0	0	0	0	0	0	0	0	0	0	0	0	0	0	0	0	0	0	0	0	0	0	0	0	0	0	0	0	0	0	0	0	0	0	0	0	0	0	0	0	0	0	0	0	0	0	0	0	0
ec9677656b69a45a67f10192f5acb8e1	0	0	0	0	0	0	2	0	0	0	0	0	0	0	0	0	0	0	0	0	0	0	0	0	0	0	0	0	0	0	0	0	0	0	0	0	0	0	0	0	0	0	0	0	0	0	0	0	0
635bc170de5e4df5be6eda0a7f6d6edb	0	0	0	0	0	0	0	0	0	0	2	0	0	0	0	0	0	0	0	0	0	0	0	0	0	0	0	0	0	0	0	0	0	0	0	0	0	0	0	0	0	0	0	0	0	0	0	0	0
7daa6ccbbeeac1fc2c5225c992b545f8	0	0	0	0	0	0	0	0	0	0	0	0	0	0	0	2	0	0	0	0	0	0	0	0	0	0	0	0	0	0	0	0	0	0	0	0	0	0	0	0	0	0	0	0	0	0	0	0	0
852e1f57dfa8abca401b165a81a532f8	0	0	0	0	0	0	0	0	0	0	0	0	0	0	0	0	0	0	0	0	0	0	0	0	0	0	0	0	0	0	0	0	0	0	0	2	0	0	0	0	0	0	0	0	0	0	0	0	0
1d81d8cc6aaca77e4902be6e6f61c716	0	0	0	0	0	0	0	0	0	0	0	0	0	0	0	0	0	0	0	0	0	0	0	0	0	0	0	0	0	0	0	0	0	0	0	0	0	0	0	0	0	0	0	0	0	2	0	0	0
192b5942b97f87342172c9c93acd2c18	0	0	0	0	0	0	0	0	0	0	0	0	0	0	0	0	0	0	0	0	0	0	0	0	0	0	0	0	0	0	0	0	0	0	0	0	0	0	0	0	0	0	0	0	0	0	0	0	0
9aea60705248f744712f0defc3bc5e7e	0	0	0	0	0	0	0	0	0	0	0	0	0	0	0	0	0	0	0	0	0	0	0	0	0	0	0	0	0	0	0	0	0	0	0	0	0	0	0	0	0	0	0	0	0	0	0	0	0
3997cc06435b4359e7a99fdb2052850c	0	0	0	2	0	0	0	0	0	0	0	0	0	0	0	0	0	0	0	0	0	0	0	0	0	0	0	0	0	0	0	0	0	0	0	0	0	0	0	0	0	0	0	0	0	0	0	0	0
fe739498087df1eae581fea4f7f0bb35	0	0	0	0	0	0	0	0	2	0	0	0	0	0	0	0	0	0	0	0	0	0	0	0	0	0	0	0	0	0	0	0	0	0	0	0	0	0	0	0	0	0	0	0	0	0	0	0	0
5abda802ce4340fbcff04ad3f07c9def	0	0	0	0	0	0	0	0	0	0	2	0	0	0	0	0	0	0	0	0	0	0	0	0	0	0	0	0	0	0	0	0	0	0	0	0	0	0	0	0	0	0	0	0	0	0	0	0	0
885af48524af5ccac2ffcff5abf6c1f9	0	0	0	0	0	0	0	0	0	0	0	0	0	0	0	0	0	0	0	0	0	0	0	0	0	0	0	2	0	0	0	0	0	0	0	0	0	0	0	0	0	0	0	0	0	0	0	0	0
669f1cc52f867c295c7959641fde6ecd	0	0	0	0	0	0	0	0	0	0	0	0	0	0	0	0	0	0	0	0	0	0	0	0	0	0	0	0	0	0	2	0	0	0	0	0	0	0	0	0	0	0	0	0	0	0	0	0	0
802858480e0a7a49ffea644f503294a0	0	0	0	0	0	0	0	0	0	0	0	0	0	0	0	0	0	0	0	0	0	0	0	0	0	0	0	0	0	0	0	2	0	0	0	0	0	0	0	0	0	0	0	0	0	0	0	0	0
0dde4318a28b86afcc09112c1c5245da	0	0	0	0	0	0	0	0	0	0	0	0	0	0	0	0	0	0	0	0	0	0	0	0	0	0	0	0	0	0	0	0	0	0	0	0	0	0	2	0	0	0	0	0	0	0	0	0	0
473d55914213a5fc1f12aea0a7a34e3b	0	0	0	0	0	0	0	2	0	0	0	0	0	0	0	0	0	0	0	0	0	0	0	0	0	0	0	0	0	0	0	0	0	0	0	0	0	0	0	0	0	0	0	0	0	0	0	0	0
93b1c4feaa61c8dc2862a68f4e4bae9d	0	0	0	0	0	0	0	0	0	0	2	0	0	0	0	0	0	0	0	0	0	0	0	0	0	0	0	0	0	0	0	0	0	0	0	0	0	0	0	0	0	0	0	0	0	0	0	0	0
72531e22bef78daa7201f008ae127d3d	0	0	0	0	0	0	0	0	0	0	0	0	0	0	0	0	2	0	0	0	0	0	0	0	0	0	0	0	0	0	0	0	0	0	0	0	0	0	0	0	0	0	0	0	0	0	0	0	0
d413b793b2df8c43b08ee2d92df3c7af	0	0	0	0	0	0	0	0	0	0	0	0	0	0	0	0	0	0	0	0	0	0	0	0	0	0	0	2	0	0	0	0	0	0	0	0	0	0	0	0	0	0	0	0	0	0	0	0	0
2990355f4ad7d9fb498a68689ca76c63	0	0	0	0	0	0	0	0	0	0	0	0	0	0	0	0	0	0	0	0	0	0	0	0	0	0	0	0	0	0	2	0	0	0	0	0	0	0	0	0	0	0	0	0	0	0	0	0	0
fd3e2e9f31e20f19b2696a8153f674fb	0	0	0	0	0	0	0	0	0	0	0	0	0	0	0	0	0	0	0	0	0	0	0	0	0	0	0	0	0	0	0	0	0	0	0	0	2	0	0	0	0	0	0	0	0	0	0	0	0
68a9b1a4177ea7b03c09c78a3bc43c9b	0	0	0	0	0	0	0	0	0	0	0	0	0	0	0	0	0	0	0	0	0	0	0	0	0	0	0	0	0	0	0	0	0	0	0	0	0	0	0	0	0	2	0	0	0	0	0	0	0
c0f7e766c02b5be46809161795318661	0	0	0	0	0	0	0	0	0	0	0	0	0	0	0	0	0	0	0	0	0	0	0	0	0	0	0	0	0	0	0	0	0	0	0	0	0	0	0	0	0	0	0	0	0	0	0	0	0
89c8bcdd617b8d27e015a5b45ba48bfa	0	0	0	0	0	0	0	0	0	0	0	0	0	0	0	0	0	0	0	0	0	0	0	0	0	0	0	0	0	0	0	0	0	0	0	0	0	0	0	0	0	0	0	0	0	0	0	0	0
5419d0982db6c383db1bb011f79c0893	0	0	0	0	0	0	0	2	0	0	0	0	0	0	0	0	0	0	0	0	0	0	0	0	0	0	0	0	0	0	0	0	0	0	0	0	0	0	0	0	0	0	0	0	0	0	0	0	0
a90e1b0451c02729d24537a0ddc800b2	0	0	0	0	0	0	0	2	0	0	0	0	0	0	0	0	0	0	0	0	0	0	0	0	0	0	0	0	0	0	0	0	0	0	0	0	0	0	0	0	0	0	0	0	0	0	0	0	0
1edce5fdb7ec2424b96abeddd467d072	0	0	0	0	0	0	0	0	2	0	0	0	0	0	0	0	0	0	0	0	0	0	0	0	0	0	0	0	0	0	0	0	0	0	0	0	0	0	0	0	0	0	0	0	0	0	0	0	0
ba085b508194a6355b31704d3f4277f7	0	0	0	0	0	0	0	0	2	0	0	0	0	0	0	0	0	0	0	0	0	0	0	0	0	0	0	0	0	0	0	0	0	0	0	0	0	0	0	0	0	0	0	0	0	0	0	0	0
987364ff2893e231328da5b47410ce74	0	0	0	0	0	0	0	0	0	0	0	0	2	0	0	0	0	0	0	0	0	0	0	0	0	0	0	0	0	0	0	0	0	0	0	0	0	0	0	0	0	0	0	0	0	0	0	0	0
3d3fec75d9fc434e8ee450bc20a38572	0	0	0	0	0	0	0	0	0	0	0	0	0	0	0	0	2	0	0	0	0	0	0	0	0	0	0	0	0	0	0	0	0	0	0	0	0	0	0	0	0	0	0	0	0	0	0	0	0
a07a1d8b704d19b8c68f23b4038f376f	0	0	0	0	0	0	0	0	0	0	0	0	0	0	0	0	0	0	0	0	0	0	0	0	2	0	0	0	0	0	0	0	0	0	0	0	0	0	0	0	0	0	0	0	0	0	0	0	0
847885cb1351e6819922ad7db1dfe76b	0	0	0	0	0	0	0	0	0	0	0	0	0	0	0	0	0	0	0	0	0	0	0	0	0	0	2	0	0	0	0	0	0	0	0	0	0	0	0	0	0	0	0	0	0	0	0	0	0
3b7945dcadf765c5d0ae4754b95649d9	0	0	0	0	0	0	0	0	0	0	0	0	0	0	0	0	0	0	0	0	0	0	0	0	0	0	0	0	0	2	0	0	0	0	0	0	0	0	0	0	0	0	0	0	0	0	0	0	0
91c5d27d4231b5fb9f97558a154149a4	0	0	0	0	0	0	0	0	0	0	0	0	0	0	0	0	0	0	0	0	0	0	0	0	0	0	0	0	0	2	0	0	0	0	0	0	0	0	0	0	0	0	0	0	0	0	0	0	0
9b63bfcda69297411fdf2f0f7962dd57	0	0	0	0	0	0	0	0	0	0	0	0	0	0	0	0	0	0	0	0	0	0	0	0	0	0	0	0	0	0	0	2	0	0	0	0	0	0	0	0	0	0	0	0	0	0	0	0	0
bb69c7de997ca4d5901a724d4b0ebefe	0	0	0	0	0	0	0	0	0	0	0	0	0	0	0	0	0	0	0	0	0	0	0	0	0	0	0	0	0	0	0	0	0	0	2	0	0	0	0	0	0	0	0	0	0	0	0	0	0
77168b876099c531e7a9280fccc0ce41	0	0	0	0	0	0	0	0	0	0	0	0	0	0	0	0	0	0	0	0	0	0	0	0	0	0	0	0	0	0	0	0	0	0	0	0	0	2	0	0	0	0	0	0	0	0	0	0	0
cb37a55c8ce0846b445ba341df41ce28	0	0	0	0	0	0	0	0	0	0	0	0	0	0	0	0	0	0	0	0	0	0	0	0	0	0	0	0	0	0	0	0	0	0	0	0	0	0	0	0	2	0	0	0	0	0	0	0	0
62ad102e1b562dbf082ae4151057f707	0	0	0	0	0	0	0	0	0	0	0	0	0	0	0	0	0	0	0	0	0	0	0	0	0	0	0	0	0	0	0	0	0	0	0	0	0	0	0	0	0	0	2	0	0	0	0	0	0
496e0a940b65b196536ee23e2f6086c8	0	0	0	0	0	0	0	0	0	0	0	0	0	0	0	0	0	0	0	0	0	0	0	0	0	0	0	0	0	0	0	0	0	0	0	0	0	0	0	0	0	0	0	0	0	0	0	2	0
505dd51583984e1e9e415e55fac8f8e2	0	0	0	0	0	0	0	0	0	0	0	0	0	0	0	0	0	0	0	0	0	0	0	0	0	0	0	0	0	0	0	0	0	0	0	0	0	0	0	0	0	0	0	0	0	0	0	2	0
bd02e430c9bed676dd34329c5cef9c8d	0	0	0	0	0	0	0	0	0	0	0	0	0	0	0	0	0	0	0	0	0	0	0	0	0	0	0	0	0	0	0	0	0	0	0	0	0	0	0	0	0	0	0	0	0	0	0	0	0
bf96c3c8e3361646ef5d51754dfdcc1a	2	0	0	0	0	0	0	0	0	0	0	0	0	0	0	0	0	0	0	0	0	0	0	0	0	0	0	0	0	0	0	0	0	0	0	0	0	0	0	0	0	0	0	0	0	0	0	0	0
eb0cc069b0cdc4af60bdfed8130b40c5	0	0	2	0	0	0	0	0	0	0	0	0	0	0	0	0	0	0	0	0	0	0	0	0	0	0	0	0	0	0	0	0	0	0	0	0	0	0	0	0	0	0	0	0	0	0	0	0	0
0b02c44a0266d9691bce2e6c6a82c68a	0	0	0	0	2	0	0	0	0	0	0	0	0	0	0	0	0	0	0	0	0	0	0	0	0	0	0	0	0	0	0	0	0	0	0	0	0	0	0	0	0	0	0	0	0	0	0	0	0
fab8a871166eb5bfab122ffb7eccfa9e	0	0	0	0	0	0	2	0	0	0	0	0	0	0	0	0	0	0	0	0	0	0	0	0	0	0	0	0	0	0	0	0	0	0	0	0	0	0	0	0	0	0	0	0	0	0	0	0	0
51e2f67691eea5aa0f113f1b9f42bbc7	0	0	0	0	0	0	2	0	0	0	0	0	0	0	0	0	0	0	0	0	0	0	0	0	0	0	0	0	0	0	0	0	0	0	0	0	0	0	0	0	0	0	0	0	0	0	0	0	0
95151747be957fbcea5c5633f38e38f8	0	0	0	0	0	0	0	0	2	0	0	0	0	0	0	0	0	0	0	0	0	0	0	0	0	0	0	0	0	0	0	0	0	0	0	0	0	0	0	0	0	0	0	0	0	0	0	0	0
ef42e50fc98874590d3e26ba5d7daca4	0	0	0	0	0	0	0	0	2	0	0	0	0	0	0	0	0	0	0	0	0	0	0	0	0	0	0	0	0	0	0	0	0	0	0	0	0	0	0	0	0	0	0	0	0	0	0	0	0
4b08f04000c0463d8a389dc0d7f68e17	0	0	0	0	0	0	0	0	0	2	0	0	0	0	0	0	0	0	0	0	0	0	0	0	0	0	0	0	0	0	0	0	0	0	0	0	0	0	0	0	0	0	0	0	0	0	0	0	0
9d34568965522c72840ca9180f45613f	0	0	0	0	0	0	0	0	0	0	2	0	0	0	0	0	0	0	0	0	0	0	0	0	0	0	0	0	0	0	0	0	0	0	0	0	0	0	0	0	0	0	0	0	0	0	0	0	0
108c823d686e03803cd76c1c27fef50c	0	0	0	0	0	0	0	0	0	0	0	0	0	0	2	0	0	0	0	0	0	0	0	0	0	0	0	0	0	0	0	0	0	0	0	0	0	0	0	0	0	0	0	0	0	0	0	0	0
c0f20a00dc245fa267aa5633a604fdb9	0	0	0	0	0	0	0	0	0	0	0	0	0	0	0	2	0	0	0	0	0	0	0	0	0	0	0	0	0	0	0	0	0	0	0	0	0	0	0	0	0	0	0	0	0	0	0	0	0
45e2cb49c867e248a570bf616323b361	0	0	0	0	0	0	0	0	0	0	0	0	0	0	0	0	2	0	0	0	0	0	0	0	0	0	0	0	0	0	0	0	0	0	0	0	0	0	0	0	0	0	0	0	0	0	0	0	0
5d43fbc0a03a78c3d5a4dac5bf18dab5	0	0	0	0	0	0	0	0	0	0	0	0	0	0	0	0	0	0	2	0	0	0	0	0	0	0	0	0	0	0	0	0	0	0	0	0	0	0	0	0	0	0	0	0	0	0	0	0	0
5a9ec99c543d25a25f708880b695e1be	0	0	0	0	0	0	0	0	0	0	0	0	0	0	0	0	0	0	0	2	0	0	0	0	0	0	0	0	0	0	0	0	0	0	0	0	0	0	0	0	0	0	0	0	0	0	0	0	0
bebcba2d0aa5468fd4e74ef9ee90ab9b	0	0	0	0	0	0	0	0	0	0	0	0	0	0	0	0	0	0	0	0	2	0	0	0	0	0	0	0	0	0	0	0	0	0	0	0	0	0	0	0	0	0	0	0	0	0	0	0	0
a1d37ba2419cb2021c4d3eaf885c0ccf	0	0	0	0	0	0	0	0	0	0	0	0	0	0	0	0	0	0	0	0	0	0	2	0	0	0	0	0	0	0	0	0	0	0	0	0	0	0	0	0	0	0	0	0	0	0	0	0	0
2b80a96a127d3a1c38c9589f254ecf86	0	0	0	0	0	0	0	0	0	0	0	0	0	0	0	0	0	0	0	0	0	0	0	0	2	0	0	0	0	0	0	0	0	0	0	0	0	0	0	0	0	0	0	0	0	0	0	0	0
4f023f1bfd36172c9319a03739e2caa4	0	0	0	0	0	0	0	0	0	0	0	0	0	0	0	0	0	0	0	0	0	0	0	0	2	0	0	0	0	0	0	0	0	0	0	0	0	0	0	0	0	0	0	0	0	0	0	0	0
ccbd6607edfb86950d57ee1b35d28ef6	0	0	0	0	0	0	0	0	0	0	0	0	0	0	0	0	0	0	0	0	0	0	0	0	0	0	0	0	0	0	2	0	0	0	0	0	0	0	0	0	0	0	0	0	0	0	0	0	0
5d6cb19f14d035b5492c13f1ec8fb884	0	0	0	0	0	0	0	0	0	0	0	0	0	0	0	0	0	0	0	0	0	0	0	0	0	0	0	0	0	0	0	2	0	0	0	0	0	0	0	0	0	0	0	0	0	0	0	0	0
6820349e2aae57fe0147628f94af7132	0	0	0	0	0	0	0	0	0	0	0	0	0	0	0	0	0	0	0	0	0	0	0	0	0	0	0	0	0	0	0	2	0	0	0	0	0	0	0	0	0	0	0	0	0	0	0	0	0
97f9cb0ceaed2500d195a93e6069f251	0	0	0	0	0	0	0	0	0	0	0	0	0	0	0	0	0	0	0	0	0	0	0	0	0	0	0	0	0	0	0	0	0	0	0	2	0	0	0	0	0	0	0	0	0	0	0	0	0
ab7a0c36e6135feb73da7e5cb232c43d	0	0	0	0	0	0	0	0	0	0	0	0	0	0	0	0	0	0	0	0	0	0	0	0	0	0	0	0	0	0	0	0	0	0	0	0	2	0	0	0	0	0	0	0	0	0	0	0	0
e6f18e2ecb37d2a0bdae7a3c354c344f	0	0	0	0	0	0	0	0	0	0	0	0	0	0	0	0	0	0	0	0	0	0	0	0	0	0	0	0	0	0	0	0	0	0	0	0	0	0	0	0	0	0	0	2	0	0	0	0	0
8d1d627516ed74b1875d43dab48fed95	0	0	0	0	0	0	0	0	0	0	0	0	0	0	0	0	0	0	0	0	0	0	0	0	0	0	0	0	0	0	0	0	0	0	0	0	0	0	0	0	0	0	0	0	2	0	0	0	0
a64cf7dbf9eddefdb81546fa91bdb64a	0	0	0	0	0	0	0	0	0	0	0	0	0	0	0	0	0	0	0	0	0	0	0	0	0	0	0	0	0	0	0	0	0	0	0	0	0	0	0	0	0	0	0	0	0	2	0	0	0
af4656a61269d3dbd55261fd0532fdf8	0	0	0	0	0	0	0	0	0	0	0	0	0	0	0	0	0	0	0	0	0	0	0	0	0	0	0	0	0	0	0	0	0	0	0	0	0	0	0	0	0	0	0	0	0	0	0	0	0
5f31a41fe99895519bc834815e7513e0	0	0	0	0	0	0	0	0	0	0	0	0	0	0	0	0	0	0	0	0	0	0	0	0	0	0	0	0	0	0	0	0	0	0	0	0	0	0	0	0	0	0	0	0	0	0	0	0	0
fe860049599c8d3f70f3cee2ba8b2f29	0	0	0	0	0	0	0	0	0	0	0	0	0	0	0	0	0	0	0	0	0	0	0	0	0	0	0	0	0	0	0	0	0	0	0	0	0	0	0	0	0	0	0	0	0	0	0	0	0
305b9ce232f259162088aac00ef610d3	0	0	0	0	0	0	0	0	0	0	0	0	0	0	0	0	0	0	0	0	0	0	0	0	0	0	0	0	0	0	0	0	0	0	0	0	0	0	0	0	0	0	0	0	0	0	0	0	0
b21ed8461c0e591579b43981a6862041	0	0	0	0	0	0	0	0	0	0	0	0	0	0	0	0	0	0	0	0	0	0	0	0	0	0	0	0	0	0	0	0	0	0	0	0	0	0	0	0	0	0	0	0	0	0	0	0	0
15677a9e3525f13f5992bc6812c1bfcd	2	0	0	0	0	0	0	0	0	0	0	0	0	0	0	0	0	0	0	0	0	0	0	0	0	0	0	0	0	0	0	0	0	0	0	0	0	0	0	0	0	0	0	0	0	0	0	0	0
0ae1c963b8c3251cd3ab5712407f4274	0	2	0	0	0	0	0	0	0	0	0	0	0	0	0	0	0	0	0	0	0	0	0	0	0	0	0	0	0	0	0	0	0	0	0	0	0	0	0	0	0	0	0	0	0	0	0	0	0
839d4e8b9fe8d1c58337751165ec9c13	0	0	2	0	0	0	0	0	0	0	0	0	0	0	0	0	0	0	0	0	0	0	0	0	0	0	0	0	0	0	0	0	0	0	0	0	0	0	0	0	0	0	0	0	0	0	0	0	0
8c45925f59471a090a51e1da7be97835	0	0	2	0	0	0	0	0	0	0	0	0	0	0	0	0	0	0	0	0	0	0	0	0	0	0	0	0	0	0	0	0	0	0	0	0	0	0	0	0	0	0	0	0	0	0	0	0	0
dd38b66c70b73b85ed515b6042f4d450	0	0	0	0	0	0	2	0	0	0	0	0	0	0	0	0	0	0	0	0	0	0	0	0	0	0	0	0	0	0	0	0	0	0	0	0	0	0	0	0	0	0	0	0	0	0	0	0	0
a4c023b79344dc698108e944111856e9	0	0	0	0	0	0	0	2	0	0	0	0	0	0	0	0	0	0	0	0	0	0	0	0	0	0	0	0	0	0	0	0	0	0	0	0	0	0	0	0	0	0	0	0	0	0	0	0	0
d9a775fabc56171452c7f6d7c0639133	0	0	0	0	0	0	0	0	2	0	0	0	0	0	0	0	0	0	0	0	0	0	0	0	0	0	0	0	0	0	0	0	0	0	0	0	0	0	0	0	0	0	0	0	0	0	0	0	0
e4b3f333fbc5fd801d4f4442707f1fa6	0	0	0	0	0	0	0	0	0	2	0	0	0	0	0	0	0	0	0	0	0	0	0	0	0	0	0	0	0	0	0	0	0	0	0	0	0	0	0	0	0	0	0	0	0	0	0	0	0
6a7e8d7dfa252f08ebea8aab1b701e5f	0	0	0	0	0	0	0	0	0	2	0	0	0	0	0	0	0	0	0	0	0	0	0	0	0	0	0	0	0	0	0	0	0	0	0	0	0	0	0	0	0	0	0	0	0	0	0	0	0
a08dac5c5e2f58afad705c8c8ff805fd	0	0	0	0	0	0	0	0	0	2	0	0	0	0	0	0	0	0	0	0	0	0	0	0	0	0	0	0	0	0	0	0	0	0	0	0	0	0	0	0	0	0	0	0	0	0	0	0	0
09f91e1938a143215ea7a37d4acd2814	0	0	0	0	0	0	0	0	0	0	2	0	0	0	0	0	0	0	0	0	0	0	0	0	0	0	0	0	0	0	0	0	0	0	0	0	0	0	0	0	0	0	0	0	0	0	0	0	0
123526f3cb3d6135d70f6f28443c8d39	0	0	0	0	0	0	0	0	0	0	2	0	0	0	0	0	0	0	0	0	0	0	0	0	0	0	0	0	0	0	0	0	0	0	0	0	0	0	0	0	0	0	0	0	0	0	0	0	0
40c2fd2851b3dac896fa8a2e1f1d67e7	0	0	0	0	0	0	0	0	0	0	2	0	0	0	0	0	0	0	0	0	0	0	0	0	0	0	0	0	0	0	0	0	0	0	0	0	0	0	0	0	0	0	0	0	0	0	0	0	0
7712d8b4e94095b33373b6f45d9256f8	0	0	0	0	0	0	0	0	0	0	0	2	0	0	0	0	0	0	0	0	0	0	0	0	0	0	0	0	0	0	0	0	0	0	0	0	0	0	0	0	0	0	0	0	0	0	0	0	0
123af6b166191b3812750467d282afd2	0	0	0	0	0	0	0	0	0	0	0	0	2	0	0	0	0	0	0	0	0	0	0	0	0	0	0	0	0	0	0	0	0	0	0	0	0	0	0	0	0	0	0	0	0	0	0	0	0
5d7611189ad30d7e6ffee8f5d9464d9c	0	0	0	0	0	0	0	0	0	0	0	0	2	0	0	0	0	0	0	0	0	0	0	0	0	0	0	0	0	0	0	0	0	0	0	0	0	0	0	0	0	0	0	0	0	0	0	0	0
7f6f1ad3c8822af1aeb4878079b36ad2	0	0	0	0	0	0	0	0	0	0	0	0	2	0	0	0	0	0	0	0	0	0	0	0	0	0	0	0	0	0	0	0	0	0	0	0	0	0	0	0	0	0	0	0	0	0	0	0	0
3dec551bdb864cbb1f5b2649be72838e	0	0	0	0	0	0	0	0	0	0	0	0	2	0	0	0	0	0	0	0	0	0	0	0	0	0	0	0	0	0	0	0	0	0	0	0	0	0	0	0	0	0	0	0	0	0	0	0	0
c79bd3d9849e925d249228293da7e39e	0	0	0	0	0	0	0	0	0	0	0	0	2	0	0	0	0	0	0	0	0	0	0	0	0	0	0	0	0	0	0	0	0	0	0	0	0	0	0	0	0	0	0	0	0	0	0	0	0
e88a3fa6b085dffb02a9c238168c32fc	0	0	0	0	0	0	0	0	0	0	0	0	0	0	2	0	0	0	0	0	0	0	0	0	0	0	0	0	0	0	0	0	0	0	0	0	0	0	0	0	0	0	0	0	0	0	0	0	0
fce6350a4f5310170ac218ef577795f7	0	0	0	0	0	0	0	0	0	0	0	0	0	0	2	0	0	0	0	0	0	0	0	0	0	0	0	0	0	0	0	0	0	0	0	0	0	0	0	0	0	0	0	0	0	0	0	0	0
791139a58909b7fb011cef9425b54ef5	0	0	0	0	0	0	0	0	0	0	0	0	0	0	2	0	0	0	0	0	0	0	0	0	0	0	0	0	0	0	0	0	0	0	0	0	0	0	0	0	0	0	0	0	0	0	0	0	0
39edda85900e4490f59d5542239cf173	0	0	0	0	0	0	0	0	0	0	0	0	0	0	2	0	0	0	0	0	0	0	0	0	0	0	0	0	0	0	0	0	0	0	0	0	0	0	0	0	0	0	0	0	0	0	0	0	0
5ca47f4ee4e9631ee08951f683cf9b93	0	0	0	0	0	0	0	0	0	0	0	0	0	0	0	2	0	0	0	0	0	0	0	0	0	0	0	0	0	0	0	0	0	0	0	0	0	0	0	0	0	0	0	0	0	0	0	0	0
a84eef93f10a3396813f5299ba29b3cb	0	0	0	0	0	0	0	0	0	0	0	0	0	0	0	0	0	0	2	0	0	0	0	0	0	0	0	0	0	0	0	0	0	0	0	0	0	0	0	0	0	0	0	0	0	0	0	0	0
68e50ae1324614820b90706acc99d566	0	0	0	0	0	0	0	0	0	0	0	0	0	0	0	0	0	0	2	0	0	0	0	0	0	0	0	0	0	0	0	0	0	0	0	0	0	0	0	0	0	0	0	0	0	0	0	0	0
a699693a6991adffda4be32cad10f70d	0	0	0	0	0	0	0	0	0	0	0	0	0	0	0	0	0	0	2	0	0	0	0	0	0	0	0	0	0	0	0	0	0	0	0	0	0	0	0	0	0	0	0	0	0	0	0	0	0
c5d71a79829d140c855f0b49e1731ede	0	0	0	0	0	0	0	0	0	0	0	0	0	0	0	0	0	0	0	0	0	2	0	0	0	0	0	0	0	0	0	0	0	0	0	0	0	0	0	0	0	0	0	0	0	0	0	0	0
de962af93f32f20d6504f216bedd362b	0	0	0	0	0	0	0	0	0	0	0	0	0	0	0	0	0	0	0	0	0	0	2	0	0	0	0	0	0	0	0	0	0	0	0	0	0	0	0	0	0	0	0	0	0	0	0	0	0
bfd44e74df0043309e3f3fa67acee610	0	0	0	0	0	0	0	0	0	0	0	0	0	0	0	0	0	0	0	0	0	0	0	2	0	0	0	0	0	0	0	0	0	0	0	0	0	0	0	0	0	0	0	0	0	0	0	0	0
0f3fc45937fee3ab8f4e2d541e962d5c	0	0	0	0	0	0	0	0	0	0	0	0	0	0	0	0	0	0	0	0	0	0	0	0	2	0	0	0	0	0	0	0	0	0	0	0	0	0	0	0	0	0	0	0	0	0	0	0	0
b7231db6d03053f1212789ee6f0122c9	0	0	0	0	0	0	0	0	0	0	0	0	0	0	0	0	0	0	0	0	0	0	0	0	2	0	0	0	0	0	0	0	0	0	0	0	0	0	0	0	0	0	0	0	0	0	0	0	0
4a7165738eb6a758a832099d0ea0a849	0	0	0	0	0	0	0	0	0	0	0	0	0	0	0	0	0	0	0	0	0	0	0	0	0	2	0	0	0	0	0	0	0	0	0	0	0	0	0	0	0	0	0	0	0	0	0	0	0
59415b1752a1a29bcb79ef41bf4b1495	0	0	0	0	0	0	0	0	0	0	0	0	0	0	0	0	0	0	0	0	0	0	0	0	0	0	0	2	0	0	0	0	0	0	0	0	0	0	0	0	0	0	0	0	0	0	0	0	0
dff8ea3eb14b762f5c545c09a4b00fca	0	0	0	0	0	0	0	0	0	0	0	0	0	0	0	0	0	0	0	0	0	0	0	0	0	0	0	2	0	0	0	0	0	0	0	0	0	0	0	0	0	0	0	0	0	0	0	0	0
d7f2550379edf70934a0dc243219eb6c	0	0	0	0	0	0	0	0	0	0	0	0	0	0	0	0	0	0	0	0	0	0	0	0	0	0	0	2	0	0	0	0	0	0	0	0	0	0	0	0	0	0	0	0	0	0	0	0	0
f165aa4de968bffe6ddda95e0dabaf0f	0	0	0	0	0	0	0	0	0	0	0	0	0	0	0	0	0	0	0	0	0	0	0	0	0	0	0	0	0	2	0	0	0	0	0	0	0	0	0	0	0	0	0	0	0	0	0	0	0
e45f9132d14e15977656966b1374467e	0	0	0	0	0	0	0	0	0	0	0	0	0	0	0	0	0	0	0	0	0	0	0	0	0	0	0	0	0	2	0	0	0	0	0	0	0	0	0	0	0	0	0	0	0	0	0	0	0
0bd7d1ba1271d7d6e589e798234c938c	0	0	0	0	0	0	0	0	0	0	0	0	0	0	0	0	0	0	0	0	0	0	0	0	0	0	0	0	0	0	2	0	0	0	0	0	0	0	0	0	0	0	0	0	0	0	0	0	0
aceec010081c52bdc7c968d5c9064a11	0	0	0	0	0	0	0	0	0	0	0	0	0	0	0	0	0	0	0	0	0	0	0	0	0	0	0	0	0	0	0	2	0	0	0	0	0	0	0	0	0	0	0	0	0	0	0	0	0
7f366647f50d424db0f33741eb9aed5c	0	0	0	0	0	0	0	0	0	0	0	0	0	0	0	0	0	0	0	0	0	0	0	0	0	0	0	0	0	0	0	0	0	2	0	0	0	0	0	0	0	0	0	0	0	0	0	0	0
1986e8cd0905c5a22e1996131944b8f7	0	0	0	0	0	0	0	0	0	0	0	0	0	0	0	0	0	0	0	0	0	0	0	0	0	0	0	0	0	0	0	0	0	2	0	0	0	0	0	0	0	0	0	0	0	0	0	0	0
4834b7e844923f62dd16faa6abed1cef	0	0	0	0	0	0	0	0	0	0	0	0	0	0	0	0	0	0	0	0	0	0	0	0	0	0	0	0	0	0	0	0	0	0	2	0	0	0	0	0	0	0	0	0	0	0	0	0	0
3e34c9e30e227cbb2f193fe5a2bad7af	0	0	0	0	0	0	0	0	0	0	0	0	0	0	0	0	0	0	0	0	0	0	0	0	0	0	0	0	0	0	0	0	0	0	0	2	0	0	0	0	0	0	0	0	0	0	0	0	0
72972c723a48898d454474bdee134a26	0	0	0	0	0	0	0	0	0	0	0	0	0	0	0	0	0	0	0	0	0	0	0	0	0	0	0	0	0	0	0	0	0	0	0	2	0	0	0	0	0	0	0	0	0	0	0	0	0
cac9518491a10995f07f4b5985b8160b	0	0	0	0	0	0	0	0	0	0	0	0	0	0	0	0	0	0	0	0	0	0	0	0	0	0	0	0	0	0	0	0	0	0	0	2	0	0	0	0	0	0	0	0	0	0	0	0	0
005c66760d1095e381e643ad3c0450c9	0	0	0	0	0	0	0	0	0	0	0	0	0	0	0	0	0	0	0	0	0	0	0	0	0	0	0	0	0	0	0	0	0	0	0	0	2	0	0	0	0	0	0	0	0	0	0	0	0
4a1b9ca503dc3a9d45f645ec3a21ff69	0	0	0	0	0	0	0	0	0	0	0	0	0	0	0	0	0	0	0	0	0	0	0	0	0	0	0	0	0	0	0	0	0	0	0	0	2	0	0	0	0	0	0	0	0	0	0	0	0
0981e1e900107d4e123e236d07a4775b	0	0	0	0	0	0	0	0	0	0	0	0	0	0	0	0	0	0	0	0	0	0	0	0	0	0	0	0	0	0	0	0	0	0	0	0	2	0	0	0	0	0	0	0	0	0	0	0	0
0b2978f81a8a2edc46e8a84b8980cb14	0	0	0	0	0	0	0	0	0	0	0	0	0	0	0	0	0	0	0	0	0	0	0	0	0	0	0	0	0	0	0	0	0	0	0	0	0	2	0	0	0	0	0	0	0	0	0	0	0
9bb814b82219d9fea8f22c9046df7721	0	0	0	0	0	0	0	0	0	0	0	0	0	0	0	0	0	0	0	0	0	0	0	0	0	0	0	0	0	0	0	0	0	0	0	0	0	2	0	0	0	0	0	0	0	0	0	0	0
aa83b160a111e5aa46f8a8555a162032	0	0	0	0	0	0	0	0	0	0	0	0	0	0	0	0	0	0	0	0	0	0	0	0	0	0	0	0	0	0	0	0	0	0	0	0	0	0	0	2	0	0	0	0	0	0	0	0	0
4cec27660bbe4d9e86d956cbe89a0c77	0	0	0	0	0	0	0	0	0	0	0	0	0	0	0	0	0	0	0	0	0	0	0	0	0	0	0	0	0	0	0	0	0	0	0	0	0	0	0	2	0	0	0	0	0	0	0	0	0
8ecdc613b3d28e78de60b3bfe154a32d	0	0	0	0	0	0	0	0	0	0	0	0	0	0	0	0	0	0	0	0	0	0	0	0	0	0	0	0	0	0	0	0	0	0	0	0	0	0	0	2	0	0	0	0	0	0	0	0	0
4350f8ea06d509f9f38e089573e81309	0	0	0	0	0	0	0	0	0	0	0	0	0	0	0	0	0	0	0	0	0	0	0	0	0	0	0	0	0	0	0	0	0	0	0	0	0	0	0	0	0	2	0	0	0	0	0	0	0
4dd44862fbd77cea0a3c8533e0dcc406	0	0	0	0	0	0	0	0	0	0	0	0	0	0	0	0	0	0	0	0	0	0	0	0	0	0	0	0	0	0	0	0	0	0	0	0	0	0	0	0	0	2	0	0	0	0	0	0	0
6369ee3e84c121ba1cf38bfce64c3f21	0	0	0	0	0	0	0	0	0	0	0	0	0	0	0	0	0	0	0	0	0	0	0	0	0	0	0	0	0	0	0	0	0	0	0	0	0	0	0	0	0	0	2	0	0	0	0	0	0
4de3a37248ee318b1177585fd7dd5335	0	0	0	0	0	0	0	0	0	0	0	0	0	0	0	0	0	0	0	0	0	0	0	0	0	0	0	0	0	0	0	0	0	0	0	0	0	0	0	0	0	0	2	0	0	0	0	0	0
89130a28f8f3baa64c6fbdf5ce8435fc	0	0	0	0	0	0	0	0	0	0	0	0	0	0	0	0	0	0	0	0	0	0	0	0	0	0	0	0	0	0	0	0	0	0	0	0	0	0	0	0	0	0	0	2	0	0	0	0	0
0423dd2179773d3f7ab9b5941ea2d07d	0	0	0	0	0	0	0	0	0	0	0	0	0	0	0	0	0	0	0	0	0	0	0	0	0	0	0	0	0	0	0	0	0	0	0	0	0	0	0	0	0	0	0	2	0	0	0	0	0
4c98d334cfdb8f826ec1185251ae04e0	0	0	0	0	0	0	0	0	0	0	0	0	0	0	0	0	0	0	0	0	0	0	0	0	0	0	0	0	0	0	0	0	0	0	0	0	0	0	0	0	0	0	0	0	0	0	2	0	0
158668c767f7c2b7647963d2a0c24c02	0	0	0	0	0	0	0	0	0	0	0	0	0	0	0	0	0	0	0	0	0	0	0	0	0	0	0	0	0	0	0	0	0	0	0	0	0	0	0	0	0	0	0	0	0	0	2	0	0
6c05de68f47d8eac94b884045415bae4	0	0	0	0	0	0	0	0	0	0	0	0	0	0	0	0	0	0	0	0	0	0	0	0	0	0	0	0	0	0	0	0	0	0	0	0	0	0	0	0	0	0	0	0	0	0	0	2	0
c83ee0aa9d2eeff91ba3728c9872d1fd	0	0	0	0	0	0	0	0	0	0	0	0	0	0	0	0	0	0	0	0	0	0	0	0	0	0	0	0	0	0	0	0	0	0	0	0	0	0	0	0	0	0	0	0	0	0	0	0	0
4ef69d41199218a4a1c61e38cb4631ce	0	0	0	0	0	0	0	0	0	0	0	0	0	0	0	0	0	0	0	0	0	0	0	0	0	0	0	0	0	0	0	0	0	0	0	0	0	0	0	0	0	0	0	0	0	0	0	0	0
fe6c85bf057b6c3bb9b4ccb061c0b247	0	0	0	0	0	0	0	0	0	0	0	0	0	0	0	0	0	0	0	0	0	0	0	0	0	0	0	0	0	0	0	0	0	0	0	0	0	0	0	0	0	0	0	0	0	0	0	0	0
749e979ddfff6b081ae071190d6e831f	0	0	0	0	0	0	0	0	0	0	0	0	0	0	0	0	0	0	0	0	0	0	0	0	0	0	0	0	0	0	0	0	0	0	0	0	0	0	0	0	0	0	0	0	0	0	0	0	0
79a24eefb3e4f1a74cad9cf3c6093963	0	0	0	0	0	0	0	0	0	0	0	0	0	0	0	0	0	0	0	0	0	0	0	0	0	0	0	0	0	0	0	0	0	0	0	0	0	0	0	0	0	0	0	0	0	0	0	0	0
395067bbdcfa2088547ca5466cc5ddbe	0	0	0	0	0	0	0	0	0	0	0	0	0	0	0	0	0	0	0	0	0	0	0	0	0	0	0	0	0	0	0	0	0	0	0	0	0	0	0	0	0	0	0	0	0	0	0	0	0
bfd454e8d4bf849b6fef27c711c3ca15	0	0	0	0	0	0	0	0	0	0	0	0	0	0	0	0	0	0	0	0	0	0	0	0	0	0	0	0	0	0	0	0	0	0	0	0	0	0	0	0	0	0	0	0	0	0	0	0	0
224476c017e5700f2004de2a41bbff0e	0	0	0	0	0	0	0	0	0	0	0	0	0	0	0	0	0	0	0	0	0	0	0	0	0	0	0	0	0	0	0	0	0	0	0	0	0	0	0	0	0	0	0	0	0	0	0	0	0
3b82e34b0d4e0755f393dc65ec767a94	0	0	0	0	0	0	0	0	0	0	0	0	0	0	0	0	0	0	0	0	0	0	0	0	0	0	0	0	0	0	0	0	0	0	0	0	0	0	0	0	0	0	0	0	0	0	0	0	0
db9f8240566b5ec148c21fb46e00ec2f	0	0	0	0	0	0	0	0	0	0	0	0	0	0	0	0	0	0	0	0	0	0	0	0	0	0	0	0	0	0	0	0	0	0	0	0	0	0	0	0	0	0	0	0	0	0	0	0	0
005932dd73ef3afec1c59948c9156616	2	0	0	0	0	0	0	0	0	0	0	0	0	0	0	0	0	0	0	0	0	0	0	0	0	0	0	0	0	0	0	0	0	0	0	0	0	0	0	0	0	0	0	0	0	0	0	0	0
b4ec2258ebafcaacf189a33d03064b7b	2	0	0	0	0	0	0	0	0	0	0	0	0	0	0	0	0	0	0	0	0	0	0	0	0	0	0	0	0	0	0	0	0	0	0	0	0	0	0	0	0	0	0	0	0	0	0	0	0
2dfadaeac94829824ba6bef68577ae5e	0	2	0	0	0	0	0	0	0	0	0	0	0	0	0	0	0	0	0	0	0	0	0	0	0	0	0	0	0	0	0	0	0	0	0	0	0	0	0	0	0	0	0	0	0	0	0	0	0
8da2e723f3e5f72e786641a43cafa019	0	2	0	0	0	0	0	0	0	0	0	0	0	0	0	0	0	0	0	0	0	0	0	0	0	0	0	0	0	0	0	0	0	0	0	0	0	0	0	0	0	0	0	0	0	0	0	0	0
5d482dd1cdd37bbc2d51845a6c190fe4	0	0	0	0	2	0	0	0	0	0	0	0	0	0	0	0	0	0	0	0	0	0	0	0	0	0	0	0	0	0	0	0	0	0	0	0	0	0	0	0	0	0	0	0	0	0	0	0	0
bad4994daf4bf2305da6c1e6ab2c8027	0	0	0	0	2	0	0	0	0	0	0	0	0	0	0	0	0	0	0	0	0	0	0	0	0	0	0	0	0	0	0	0	0	0	0	0	0	0	0	0	0	0	0	0	0	0	0	0	0
de7076c44585c1decc6659ff13758330	0	0	0	0	2	0	0	0	0	0	0	0	0	0	0	0	0	0	0	0	0	0	0	0	0	0	0	0	0	0	0	0	0	0	0	0	0	0	0	0	0	0	0	0	0	0	0	0	0
cb588f833b6c3459bc32ca35f051943d	0	0	0	0	0	2	0	0	0	0	0	0	0	0	0	0	0	0	0	0	0	0	0	0	0	0	0	0	0	0	0	0	0	0	0	0	0	0	0	0	0	0	0	0	0	0	0	0	0
03b6f580cb2ab207e2c48ef01caaec28	0	0	0	0	0	0	2	0	0	0	0	0	0	0	0	0	0	0	0	0	0	0	0	0	0	0	0	0	0	0	0	0	0	0	0	0	0	0	0	0	0	0	0	0	0	0	0	0	0
6dd03e749b8b2ee300e3c665b4a29585	0	0	0	0	0	0	2	0	0	0	0	0	0	0	0	0	0	0	0	0	0	0	0	0	0	0	0	0	0	0	0	0	0	0	0	0	0	0	0	0	0	0	0	0	0	0	0	0	0
fbbcf806a3e333740fe95821075353bb	0	0	0	0	0	0	0	2	0	0	0	0	0	0	0	0	0	0	0	0	0	0	0	0	0	0	0	0	0	0	0	0	0	0	0	0	0	0	0	0	0	0	0	0	0	0	0	0	0
a57397d77fb38960ab2f2c6c20891daf	0	0	0	0	0	0	0	0	2	0	0	0	0	0	0	0	0	0	0	0	0	0	0	0	0	0	0	0	0	0	0	0	0	0	0	0	0	0	0	0	0	0	0	0	0	0	0	0	0
a46facdf680e910fab3dedbe276f8269	0	0	0	0	0	0	0	0	2	0	0	0	0	0	0	0	0	0	0	0	0	0	0	0	0	0	0	0	0	0	0	0	0	0	0	0	0	0	0	0	0	0	0	0	0	0	0	0	0
791ea7c11aa9e5ecd59ec826586beeab	0	0	0	0	0	0	0	0	2	0	0	0	0	0	0	0	0	0	0	0	0	0	0	0	0	0	0	0	0	0	0	0	0	0	0	0	0	0	0	0	0	0	0	0	0	0	0	0	0
6185908e355f54a1d3054ec6ad6ef5f5	0	0	0	0	0	0	0	0	0	2	0	0	0	0	0	0	0	0	0	0	0	0	0	0	0	0	0	0	0	0	0	0	0	0	0	0	0	0	0	0	0	0	0	0	0	0	0	0	0
99dd05114b71220973f30416ebeb1160	0	0	0	0	0	0	0	0	0	2	0	0	0	0	0	0	0	0	0	0	0	0	0	0	0	0	0	0	0	0	0	0	0	0	0	0	0	0	0	0	0	0	0	0	0	0	0	0	0
7d864fdd2df028c1f2bff968f75fbb36	0	0	0	0	0	0	0	0	0	2	0	0	0	0	0	0	0	0	0	0	0	0	0	0	0	0	0	0	0	0	0	0	0	0	0	0	0	0	0	0	0	0	0	0	0	0	0	0	0
14858509fbfa047fa4d8a460a04d1a0f	0	0	0	0	0	0	0	0	0	0	0	0	2	0	0	0	0	0	0	0	0	0	0	0	0	0	0	0	0	0	0	0	0	0	0	0	0	0	0	0	0	0	0	0	0	0	0	0	0
38a8e564829d4b7eb5275060f05c4214	0	0	0	0	0	0	0	0	0	0	0	0	2	0	0	0	0	0	0	0	0	0	0	0	0	0	0	0	0	0	0	0	0	0	0	0	0	0	0	0	0	0	0	0	0	0	0	0	0
5669f2f1932db33a107cf947d5f5e420	0	0	0	0	0	0	0	0	0	0	0	0	2	0	0	0	0	0	0	0	0	0	0	0	0	0	0	0	0	0	0	0	0	0	0	0	0	0	0	0	0	0	0	0	0	0	0	0	0
86dcdb87d7e7fd2c2c0b2d4dc2fde1f0	0	0	0	0	0	0	0	0	0	0	0	0	2	0	0	0	0	0	0	0	0	0	0	0	0	0	0	0	0	0	0	0	0	0	0	0	0	0	0	0	0	0	0	0	0	0	0	0	0
fb98491bb5d90483a40e000a95a2cbde	0	0	0	0	0	0	0	0	0	0	0	0	2	0	0	0	0	0	0	0	0	0	0	0	0	0	0	0	0	0	0	0	0	0	0	0	0	0	0	0	0	0	0	0	0	0	0	0	0
e33f21398369d3d64a47e981e35584b2	0	0	0	0	0	0	0	0	0	0	0	0	0	0	2	0	0	0	0	0	0	0	0	0	0	0	0	0	0	0	0	0	0	0	0	0	0	0	0	0	0	0	0	0	0	0	0	0	0
c9f61ae4e74226134ba2050c237fc433	0	0	0	0	0	0	0	0	0	0	0	0	0	0	2	0	0	0	0	0	0	0	0	0	0	0	0	0	0	0	0	0	0	0	0	0	0	0	0	0	0	0	0	0	0	0	0	0	0
2ba433a4ee75efb4020973f5a79c5c71	0	0	0	0	0	0	0	0	0	0	0	0	0	0	2	0	0	0	0	0	0	0	0	0	0	0	0	0	0	0	0	0	0	0	0	0	0	0	0	0	0	0	0	0	0	0	0	0	0
347ea48944aaeaeb9c8de4b8eacc78fd	0	0	0	0	0	0	0	0	0	0	0	0	0	0	0	2	0	0	0	0	0	0	0	0	0	0	0	0	0	0	0	0	0	0	0	0	0	0	0	0	0	0	0	0	0	0	0	0	0
719af0865a335633ac5b407ad50ce17c	0	0	0	0	0	0	0	0	0	0	0	0	0	0	0	0	2	0	0	0	0	0	0	0	0	0	0	0	0	0	0	0	0	0	0	0	0	0	0	0	0	0	0	0	0	0	0	0	0
cb9ccd6c9f82e1a91be31da2fbe32b90	0	0	0	0	0	0	0	0	0	0	0	0	0	0	0	0	0	2	0	0	0	0	0	0	0	0	0	0	0	0	0	0	0	0	0	0	0	0	0	0	0	0	0	0	0	0	0	0	0
e72bc0e56ad655b097ef9bec99f00be4	0	0	0	0	0	0	0	0	0	0	0	0	0	0	0	0	0	2	0	0	0	0	0	0	0	0	0	0	0	0	0	0	0	0	0	0	0	0	0	0	0	0	0	0	0	0	0	0	0
5aa08eae0b980bb746e25faced5d0f22	0	0	0	0	0	0	0	0	0	0	0	0	0	0	0	0	0	2	0	0	0	0	0	0	0	0	0	0	0	0	0	0	0	0	0	0	0	0	0	0	0	0	0	0	0	0	0	0	0
d827ca31b0b06efe76e83490bc568ed9	0	0	0	0	0	0	0	0	0	0	0	0	0	0	0	0	0	0	2	0	0	0	0	0	0	0	0	0	0	0	0	0	0	0	0	0	0	0	0	0	0	0	0	0	0	0	0	0	0
d2ef9def15f5bc7ee217c58e3688a5b7	0	0	0	0	0	0	0	0	0	0	0	0	0	0	0	0	0	0	0	2	0	0	0	0	0	0	0	0	0	0	0	0	0	0	0	0	0	0	0	0	0	0	0	0	0	0	0	0	0
81f9e6ee73057d9660337a8c54db2c1d	0	0	0	0	0	0	0	0	0	0	0	0	0	0	0	0	0	0	0	2	0	0	0	0	0	0	0	0	0	0	0	0	0	0	0	0	0	0	0	0	0	0	0	0	0	0	0	0	0
e6192b3b07f6157230298b01729a648b	0	0	0	0	0	0	0	0	0	0	0	0	0	0	0	0	0	0	0	2	0	0	0	0	0	0	0	0	0	0	0	0	0	0	0	0	0	0	0	0	0	0	0	0	0	0	0	0	0
cfe4b6156b1193239eb187b09f532b23	0	0	0	0	0	0	0	0	0	0	0	0	0	0	0	0	0	0	0	2	0	0	0	0	0	0	0	0	0	0	0	0	0	0	0	0	0	0	0	0	0	0	0	0	0	0	0	0	0
fea45aefddfc5fb28d4a7c8bc34197c8	0	0	0	0	0	0	0	0	0	0	0	0	0	0	0	0	0	0	0	2	0	0	0	0	0	0	0	0	0	0	0	0	0	0	0	0	0	0	0	0	0	0	0	0	0	0	0	0	0
0a009fa18520a3c83edbe853e7fbbaef	0	0	0	0	0	0	0	0	0	0	0	0	0	0	0	0	0	0	0	0	2	0	0	0	0	0	0	0	0	0	0	0	0	0	0	0	0	0	0	0	0	0	0	0	0	0	0	0	0
e4ef6ce3608e39403bc51461644497cf	0	0	0	0	0	0	0	0	0	0	0	0	0	0	0	0	0	0	0	0	2	0	0	0	0	0	0	0	0	0	0	0	0	0	0	0	0	0	0	0	0	0	0	0	0	0	0	0	0
04d03500fb35b4a6c9cb13cb2ec66f65	0	0	0	0	0	0	0	0	0	0	0	0	0	0	0	0	0	0	0	0	0	2	0	0	0	0	0	0	0	0	0	0	0	0	0	0	0	0	0	0	0	0	0	0	0	0	0	0	0
389d3c48e7f9bf449ff5db39c86e130b	0	0	0	0	0	0	0	0	0	0	0	0	0	0	0	0	0	0	0	0	0	0	2	0	0	0	0	0	0	0	0	0	0	0	0	0	0	0	0	0	0	0	0	0	0	0	0	0	0
c106fb583d14ef13a0cdfe9082d2ea48	0	0	0	0	0	0	0	0	0	0	0	0	0	0	0	0	0	0	0	0	0	0	2	0	0	0	0	0	0	0	0	0	0	0	0	0	0	0	0	0	0	0	0	0	0	0	0	0	0
cf72081235e92cb22b8b97e0811be220	0	0	0	0	0	0	0	0	0	0	0	0	0	0	0	0	0	0	0	0	0	0	2	0	0	0	0	0	0	0	0	0	0	0	0	0	0	0	0	0	0	0	0	0	0	0	0	0	0
b615eebb59d279ae7d5e7772f6357b7e	0	0	0	0	0	0	0	0	0	0	0	0	0	0	0	0	0	0	0	0	0	0	2	0	0	0	0	0	0	0	0	0	0	0	0	0	0	0	0	0	0	0	0	0	0	0	0	0	0
8419d9d4be4ec841e6681cdf1933369f	0	0	0	0	0	0	0	0	0	0	0	0	0	0	0	0	0	0	0	0	0	0	0	2	0	0	0	0	0	0	0	0	0	0	0	0	0	0	0	0	0	0	0	0	0	0	0	0	0
fcbb154b6d645e32cd9907c32018b7fd	0	0	0	0	0	0	0	0	0	0	0	0	0	0	0	0	0	0	0	0	0	0	0	2	0	0	0	0	0	0	0	0	0	0	0	0	0	0	0	0	0	0	0	0	0	0	0	0	0
2691f8578886f2af3f290e60a1b6e844	0	0	0	0	0	0	0	0	0	0	0	0	0	0	0	0	0	0	0	0	0	0	0	2	0	0	0	0	0	0	0	0	0	0	0	0	0	0	0	0	0	0	0	0	0	0	0	0	0
e09ef57d552ea874f9e84d22f348631b	0	0	0	0	0	0	0	0	0	0	0	0	0	0	0	0	0	0	0	0	0	0	0	2	0	0	0	0	0	0	0	0	0	0	0	0	0	0	0	0	0	0	0	0	0	0	0	0	0
172ad9c460b9a4bc59467b3c13a0efc9	0	0	0	0	0	0	0	0	0	0	0	0	0	0	0	0	0	0	0	0	0	0	0	2	0	0	0	0	0	0	0	0	0	0	0	0	0	0	0	0	0	0	0	0	0	0	0	0	0
178f8d781d179cf5c0424de221e3cc6d	0	0	0	0	0	0	0	0	0	0	0	0	0	0	0	0	0	0	0	0	0	0	0	2	0	0	0	0	0	0	0	0	0	0	0	0	0	0	0	0	0	0	0	0	0	0	0	0	0
6844698c367ae683ec75ae1c47c0d760	0	0	0	0	0	0	0	0	0	0	0	0	0	0	0	0	0	0	0	0	0	0	0	0	2	0	0	0	0	0	0	0	0	0	0	0	0	0	0	0	0	0	0	0	0	0	0	0	0
7f9a0225fa855c2abb9ebf4800a09598	0	0	0	0	0	0	0	0	0	0	0	0	0	0	0	0	0	0	0	0	0	0	0	0	2	0	0	0	0	0	0	0	0	0	0	0	0	0	0	0	0	0	0	0	0	0	0	0	0
93b0a08dde1461c5c83e37677153e9f7	0	0	0	0	0	0	0	0	0	0	0	0	0	0	0	0	0	0	0	0	0	0	0	0	0	2	0	0	0	0	0	0	0	0	0	0	0	0	0	0	0	0	0	0	0	0	0	0	0
fd41129aeedd04c972ac86c50cce8a0b	0	0	0	0	0	0	0	0	0	0	0	0	0	0	0	0	0	0	0	0	0	0	0	0	0	2	0	0	0	0	0	0	0	0	0	0	0	0	0	0	0	0	0	0	0	0	0	0	0
efb68410a448b7ac0f148e560345fcf1	0	0	0	0	0	0	0	0	0	0	0	0	0	0	0	0	0	0	0	0	0	0	0	0	0	2	0	0	0	0	0	0	0	0	0	0	0	0	0	0	0	0	0	0	0	0	0	0	0
32b6243b24c54f488554eae710590100	0	0	0	0	0	0	0	0	0	0	0	0	0	0	0	0	0	0	0	0	0	0	0	0	0	0	2	0	0	0	0	0	0	0	0	0	0	0	0	0	0	0	0	0	0	0	0	0	0
cad2a2865d044d854fc8fec63c31f794	0	0	0	0	0	0	0	0	0	0	0	0	0	0	0	0	0	0	0	0	0	0	0	0	0	0	0	2	0	0	0	0	0	0	0	0	0	0	0	0	0	0	0	0	0	0	0	0	0
adb76f03e2eb58dcb9bc7f136054533b	0	0	0	0	0	0	0	0	0	0	0	0	0	0	0	0	0	0	0	0	0	0	0	0	0	0	0	2	0	0	0	0	0	0	0	0	0	0	0	0	0	0	0	0	0	0	0	0	0
11cba085d71f3e05e028e6c2b7b98cf4	0	0	0	0	0	0	0	0	0	0	0	0	0	0	0	0	0	0	0	0	0	0	0	0	0	0	0	2	0	0	0	0	0	0	0	0	0	0	0	0	0	0	0	0	0	0	0	0	0
609bcd499ec58bcd2d93e9c325900676	0	0	0	0	0	0	0	0	0	0	0	0	0	0	0	0	0	0	0	0	0	0	0	0	0	0	0	2	0	0	0	0	0	0	0	0	0	0	0	0	0	0	0	0	0	0	0	0	0
d42eced8f280aa9c37124411aaeda187	0	0	0	0	0	0	0	0	0	0	0	0	0	0	0	0	0	0	0	0	0	0	0	0	0	0	0	2	0	0	0	0	0	0	0	0	0	0	0	0	0	0	0	0	0	0	0	0	0
e7eb82f671e8dd1365f0ec4d974c0d7a	0	0	0	0	0	0	0	0	0	0	0	0	0	0	0	0	0	0	0	0	0	0	0	0	0	0	0	0	2	0	0	0	0	0	0	0	0	0	0	0	0	0	0	0	0	0	0	0	0
4f9a8885a0e8a02da135c2db9f185f3b	0	0	0	0	0	0	0	0	0	0	0	0	0	0	0	0	0	0	0	0	0	0	0	0	0	0	0	0	0	2	0	0	0	0	0	0	0	0	0	0	0	0	0	0	0	0	0	0	0
12acb612d528bbf79d24fd438b29be63	0	0	0	0	0	0	0	0	0	0	0	0	0	0	0	0	0	0	0	0	0	0	0	0	0	0	0	0	0	2	0	0	0	0	0	0	0	0	0	0	0	0	0	0	0	0	0	0	0
a7488cc1f385c2661e98547773cf4891	0	0	0	0	0	0	0	0	0	0	0	0	0	0	0	0	0	0	0	0	0	0	0	0	0	0	0	0	0	0	2	0	0	0	0	0	0	0	0	0	0	0	0	0	0	0	0	0	0
edf0e93f4d60a121ec90edeef2751188	0	0	0	0	0	0	0	0	0	0	0	0	0	0	0	0	0	0	0	0	0	0	0	0	0	0	0	0	0	0	0	0	2	0	0	0	0	0	0	0	0	0	0	0	0	0	0	0	0
752e72a204fbfa62200039cebc4640be	0	0	0	0	0	0	0	0	0	0	0	0	0	0	0	0	0	0	0	0	0	0	0	0	0	0	0	0	0	0	0	0	0	2	0	0	0	0	0	0	0	0	0	0	0	0	0	0	0
642993f6f5807ea108d700d7a2d7cd68	0	0	0	0	0	0	0	0	0	0	0	0	0	0	0	0	0	0	0	0	0	0	0	0	0	0	0	0	0	0	0	0	0	0	2	0	0	0	0	0	0	0	0	0	0	0	0	0	0
615deb64c489ef5c91c1ba3541405391	0	0	0	0	0	0	0	0	0	0	0	0	0	0	0	0	0	0	0	0	0	0	0	0	0	0	0	0	0	0	0	0	0	0	2	0	0	0	0	0	0	0	0	0	0	0	0	0	0
2832588b83f5595c2fb1b0692e81e4de	0	0	0	0	0	0	0	0	0	0	0	0	0	0	0	0	0	0	0	0	0	0	0	0	0	0	0	0	0	0	0	0	0	0	0	2	0	0	0	0	0	0	0	0	0	0	0	0	0
4cb500e8e5e7bbd8e8bad3be108214cc	0	0	0	0	0	0	0	0	0	0	0	0	0	0	0	0	0	0	0	0	0	0	0	0	0	0	0	0	0	0	0	0	0	0	0	0	2	0	0	0	0	0	0	0	0	0	0	0	0
80bdab37469b30bfc7fe076adbd43690	0	0	0	0	0	0	0	0	0	0	0	0	0	0	0	0	0	0	0	0	0	0	0	0	0	0	0	0	0	0	0	0	0	0	0	0	2	0	0	0	0	0	0	0	0	0	0	0	0
fc3b1969c415a5ceab2c7fc732131b14	0	0	0	0	0	0	0	0	0	0	0	0	0	0	0	0	0	0	0	0	0	0	0	0	0	0	0	0	0	0	0	0	0	0	0	0	0	0	0	2	0	0	0	0	0	0	0	0	0
3d23a270f4a5df97ec40408d1291f1c5	0	0	0	0	0	0	0	0	0	0	0	0	0	0	0	0	0	0	0	0	0	0	0	0	0	0	0	0	0	0	0	0	0	0	0	0	0	0	0	2	0	0	0	0	0	0	0	0	0
eb633257b08448737a769a3ae3cdfdff	0	0	0	0	0	0	0	0	0	0	0	0	0	0	0	0	0	0	0	0	0	0	0	0	0	0	0	0	0	0	0	0	0	0	0	0	0	0	0	2	0	0	0	0	0	0	0	0	0
1215e62da1441441c671b281e5c9c647	0	0	0	0	0	0	0	0	0	0	0	0	0	0	0	0	0	0	0	0	0	0	0	0	0	0	0	0	0	0	0	0	0	0	0	0	0	0	0	2	0	0	0	0	0	0	0	0	0
6791977a306222379425565631acd760	0	0	0	0	0	0	0	0	0	0	0	0	0	0	0	0	0	0	0	0	0	0	0	0	0	0	0	0	0	0	0	0	0	0	0	0	0	0	0	2	0	0	0	0	0	0	0	0	0
93e6bc826a1d71c4ba6bf83ca07b118c	0	0	0	0	0	0	0	0	0	0	0	0	0	0	0	0	0	0	0	0	0	0	0	0	0	0	0	0	0	0	0	0	0	0	0	0	0	0	0	2	0	0	0	0	0	0	0	0	0
70314210cc61abdb2bf5691f5940b917	0	0	0	0	0	0	0	0	0	0	0	0	0	0	0	0	0	0	0	0	0	0	0	0	0	0	0	0	0	0	0	0	0	0	0	0	0	0	0	0	2	0	0	0	0	0	0	0	0
7b41e96824a243d18360e85cd902a71f	0	0	0	0	0	0	0	0	0	0	0	0	0	0	0	0	0	0	0	0	0	0	0	0	0	0	0	0	0	0	0	0	0	0	0	0	0	0	0	0	2	0	0	0	0	0	0	0	0
43a48fe52e7898646b3d91e12a176afc	0	0	0	0	0	0	0	0	0	0	0	0	0	0	0	0	0	0	0	0	0	0	0	0	0	0	0	0	0	0	0	0	0	0	0	0	0	0	0	0	2	0	0	0	0	0	0	0	0
3731515730898e45deebf04e28cb93ea	0	0	0	0	0	0	0	0	0	0	0	0	0	0	0	0	0	0	0	0	0	0	0	0	0	0	0	0	0	0	0	0	0	0	0	0	0	0	0	0	0	2	0	0	0	0	0	0	0
e3f0d6f891eca82b07a518ef119e9424	0	0	0	0	0	0	0	0	0	0	0	0	0	0	0	0	0	0	0	0	0	0	0	0	0	0	0	0	0	0	0	0	0	0	0	0	0	0	0	0	0	0	2	0	0	0	0	0	0
239ab740abf0b80d7625a97f4317475d	0	0	0	0	0	0	0	0	0	0	0	0	0	0	0	0	0	0	0	0	0	0	0	0	0	0	0	0	0	0	0	0	0	0	0	0	0	0	0	0	0	0	0	2	0	0	0	0	0
a4ccec4adf6c893ca6ac69384102706a	0	0	0	0	0	0	0	0	0	0	0	0	0	0	0	0	0	0	0	0	0	0	0	0	0	0	0	0	0	0	0	0	0	0	0	0	0	0	0	0	0	0	0	2	0	0	0	0	0
ed3aca08677e48507c38409c98fd0611	0	0	0	0	0	0	0	0	0	0	0	0	0	0	0	0	0	0	0	0	0	0	0	0	0	0	0	0	0	0	0	0	0	0	0	0	0	0	0	0	0	0	0	0	2	0	0	0	0
020ad7b82f10c0e01f42ad2950afe90e	0	0	0	0	0	0	0	0	0	0	0	0	0	0	0	0	0	0	0	0	0	0	0	0	0	0	0	0	0	0	0	0	0	0	0	0	0	0	0	0	0	0	0	0	2	0	0	0	0
2a5085dee12d23b1928ddd9e642b7130	0	0	0	0	0	0	0	0	0	0	0	0	0	0	0	0	0	0	0	0	0	0	0	0	0	0	0	0	0	0	0	0	0	0	0	0	0	0	0	0	0	0	0	0	0	0	0	2	0
b7a88c8a2fc6be577e452a93bb997895	0	0	0	0	0	0	0	0	0	0	0	0	0	0	0	0	0	0	0	0	0	0	0	0	0	0	0	0	0	0	0	0	0	0	0	0	0	0	0	0	0	0	0	0	0	0	0	2	0
eb86d889fb66ac4aac5a0d58d5cd80e5	0	0	0	0	0	0	0	0	0	0	0	0	0	0	0	0	0	0	0	0	0	0	0	0	0	0	0	0	0	0	0	0	0	0	0	0	0	0	0	0	0	0	0	0	0	0	0	0	2
8ee3891f84efc62492c90aee015a7ea1	0	0	0	0	0	0	0	0	0	0	0	0	0	0	0	0	0	0	0	0	0	0	0	0	0	0	0	0	0	0	0	0	0	0	0	0	0	0	0	0	0	0	0	0	0	0	0	0	0
042e22641f9962feb19519a5af2ff384	0	0	0	0	0	0	0	0	0	0	0	0	0	0	0	0	0	0	0	0	0	0	0	0	0	0	0	0	0	0	0	0	0	0	0	0	0	0	0	0	0	0	0	0	0	0	0	0	0
c222316a9098fe72bcf2848ca637a997	0	0	0	0	0	0	0	0	0	0	0	0	0	0	0	0	0	0	0	0	0	0	0	0	0	0	0	0	0	0	0	0	0	0	0	0	0	0	0	0	0	0	0	0	0	0	0	0	0
c9a8b087398ded754e9007ec1794767f	0	0	0	0	0	0	0	0	0	0	0	0	0	0	0	0	0	0	0	0	0	0	0	0	0	0	0	0	0	0	0	0	0	0	0	0	0	0	0	0	0	0	0	0	0	0	0	0	0
f97f6d2b8e7c0216a39f40b1dfd0e66e	0	0	0	0	0	0	0	0	0	0	0	0	0	0	0	0	0	0	0	0	0	0	0	0	0	0	0	0	0	0	0	0	0	0	0	0	0	0	0	0	0	0	0	0	0	0	0	0	0
a4054333f4d68bbe95373b16b5321877	0	0	0	0	0	0	0	0	0	0	0	0	0	0	0	0	0	0	0	0	0	0	0	0	0	0	0	0	0	0	0	0	0	0	0	0	0	0	0	0	0	0	0	0	0	0	0	0	0
5a507aa90401b6863a3a4930a323d874	0	0	0	0	0	0	0	0	0	0	0	0	0	0	0	0	0	0	0	0	0	0	0	0	0	0	0	0	0	0	0	0	0	0	0	0	0	0	0	0	0	0	0	0	0	0	0	0	0
386e64df8d4988c3607005d3d5250e52	0	0	0	0	0	0	0	0	0	0	0	0	0	0	0	0	0	0	0	0	0	0	0	0	0	0	0	0	0	0	0	0	0	0	0	0	0	0	0	0	0	0	0	0	0	0	0	0	0
0561d6a0215c720569f0563e2280b626	0	0	0	0	0	0	0	0	0	0	0	0	0	0	0	0	0	0	0	0	0	0	0	0	0	0	0	0	0	0	0	0	0	0	0	0	0	0	0	0	0	0	0	0	0	0	0	0	0
7e32b4effd579446eb6b4b47dfbb3d04	0	0	0	0	0	0	0	0	0	0	0	0	0	0	0	0	0	0	0	0	0	0	0	0	0	0	0	0	0	0	0	0	0	0	0	0	0	0	0	0	0	0	0	0	0	0	0	0	0
a435c18d77a3b8d72e98dfc0e730f49f	0	0	0	0	0	0	0	0	0	2	0	0	0	0	0	0	0	0	0	0	0	0	0	0	0	0	0	0	0	0	0	0	0	0	0	0	0	0	0	0	0	0	0	0	0	0	0	0	0
4264a28be2a94e063e50661a96065875	0	0	0	0	0	0	0	0	0	0	0	0	0	0	0	0	0	0	0	2	0	0	0	0	0	0	0	0	0	0	0	0	0	0	0	0	0	0	0	0	0	0	0	0	0	0	0	0	0
3b8b641588eac109971129c05c516b37	0	0	0	0	0	0	0	0	0	0	0	0	0	0	0	0	0	0	0	0	0	0	0	2	0	0	0	0	0	0	0	0	0	0	0	0	0	0	0	0	0	0	0	0	0	0	0	0	0
e051c23e27f99bb76c31e5d8648746af	0	0	0	0	0	0	0	0	0	0	0	0	0	0	0	0	0	0	0	0	0	0	0	2	0	0	0	0	0	0	0	0	0	0	0	0	0	0	0	0	0	0	0	0	0	0	0	0	0
85278f48d00806cdd964ab0a06a3c149	0	0	0	0	0	0	0	0	0	0	0	0	0	0	0	0	0	0	0	0	0	0	0	0	0	0	0	2	0	0	0	0	0	0	0	0	0	0	0	0	0	0	0	0	0	0	0	0	0
0cbcc82f28db0c563f70e8ae4057a00c	0	0	0	0	0	0	0	0	0	0	0	0	0	0	0	0	0	0	0	0	0	0	0	0	0	0	0	0	0	0	0	0	2	0	0	0	0	0	0	0	0	0	0	0	0	0	0	0	0
ba6f8b3b957c5d77bc1e5c26bfc3320d	0	0	0	0	0	0	0	0	0	0	0	0	0	0	0	0	0	0	0	0	0	0	0	0	0	0	0	0	0	0	0	0	0	0	0	0	0	0	0	0	0	0	0	0	0	2	0	0	0
ba3ceaf1f9e1858008f694cfbedd783d	0	0	0	0	0	0	0	0	0	0	0	0	0	0	0	0	0	0	0	0	0	0	0	0	0	0	0	0	0	0	0	0	0	0	0	0	0	0	0	0	0	0	0	0	0	0	2	0	0
809edd80873bb2710a846f7e4d9886a1	0	0	0	0	0	0	0	0	0	0	0	0	0	0	0	0	0	0	0	0	0	0	0	0	0	0	0	0	0	0	0	0	0	0	0	0	0	0	0	0	0	0	0	0	0	0	0	0	0
128d1d911754983153d1b29efaa9db78	0	0	0	0	0	0	0	0	0	0	0	0	0	0	0	0	0	0	0	0	0	0	0	0	0	0	0	0	0	0	0	0	0	0	0	0	0	0	0	0	0	0	0	0	0	0	0	0	0
fd496fd32dc8c08ade2e8b6c9d8ee13d	0	0	0	0	0	0	0	0	0	0	0	0	0	0	0	0	0	0	0	0	0	0	0	0	0	0	0	0	0	0	0	0	0	0	0	1	0	0	0	0	0	0	0	0	0	0	0	0	0
34853c40e88370900cf8aff297c5873c	0	0	0	0	0	0	0	0	0	0	0	0	0	0	0	0	0	0	0	0	0	0	0	0	0	0	0	0	0	0	0	1	0	0	0	0	0	0	0	0	0	0	0	0	0	0	0	0	0
bd72f4c6cf25848888c948111567da65	1	0	0	0	0	0	0	0	0	0	0	0	0	0	0	0	0	0	0	0	0	0	0	0	0	0	0	0	0	0	0	0	0	0	0	0	0	0	0	0	0	0	0	0	0	0	0	0	0
d09d4a9b5a1431174cb8e2fdca158137	0	0	0	0	0	0	0	0	0	0	0	0	0	0	0	0	0	0	0	0	0	0	0	0	0	0	0	0	0	0	0	0	0	0	0	0	0	0	0	0	0	1	0	0	0	0	0	0	0
3944e02959ad94dc618439a763b4ba59	0	0	0	0	0	0	1	0	0	0	0	0	0	0	0	0	0	0	0	0	0	0	0	0	0	0	0	0	0	0	0	0	0	0	0	0	0	0	0	0	0	0	0	0	0	0	0	0	0
4dccae77a3b51c4339d01ab119a217dc	0	0	0	0	0	0	0	0	0	0	0	1	0	0	0	0	0	0	0	0	0	0	0	0	0	0	0	0	0	0	0	0	0	0	0	0	0	0	0	0	0	0	0	0	0	0	0	0	0
04dfb31f5a631dc1bd961361d5a27cd9	0	0	0	0	0	0	0	0	0	0	0	0	1	0	0	0	0	0	0	0	0	0	0	0	0	0	0	0	0	0	0	0	0	0	0	0	0	0	0	0	0	0	0	0	0	0	0	0	0
b9e5a66cd52a54d42892b1e656d7cea4	0	0	0	0	0	0	0	0	0	0	0	0	0	0	0	0	0	0	0	0	0	0	0	0	0	0	0	0	0	0	0	0	0	0	0	1	0	0	0	0	0	0	0	0	0	0	0	0	0
51a1697a8b23904c94163b0e339a5c89	0	0	0	0	0	0	0	0	0	0	0	0	0	0	0	0	0	0	0	0	0	0	0	0	0	0	0	0	0	0	0	0	0	0	0	0	1	0	0	0	0	0	0	0	0	0	0	0	0
3cd8c1408c330f6c97a7a8fe078236b7	0	0	0	0	0	0	0	0	0	0	0	0	0	0	0	0	0	0	0	0	0	0	0	0	0	0	0	0	0	0	0	0	0	0	0	0	0	0	0	0	1	0	0	0	0	0	0	0	0
7f4f731db4eafe4059174f24161094d7	0	0	0	0	0	0	0	0	0	0	0	0	0	0	0	0	0	0	0	0	0	0	0	0	0	0	0	0	0	0	0	0	0	0	0	0	0	0	0	0	0	0	0	0	0	1	0	0	0
4849ad2fa16b9cb2a113baf5bd22a4f5	0	0	0	0	0	0	0	0	0	0	0	0	0	0	0	0	0	0	0	0	0	0	0	0	0	0	0	0	0	0	0	0	0	0	0	0	0	0	0	0	0	0	0	0	0	1	0	0	0
79a348a76ea7c62357a19d1d0bdc2cb7	0	0	0	0	0	0	0	0	0	0	0	0	0	0	0	0	0	0	0	0	0	0	0	0	0	0	0	0	0	0	0	0	0	0	0	0	0	0	0	0	0	0	0	0	0	0	0	0	0
ab5e662baa6f9587fe6d9295260cde97	0	0	0	0	1	0	0	0	0	0	0	0	0	0	0	0	0	0	0	0	0	0	0	0	0	0	0	0	0	0	0	0	0	0	0	0	0	0	0	0	0	0	0	0	0	0	0	0	0
8c3b83300cce85fb2913d05b90c71ddb	0	0	0	0	0	1	0	0	0	0	0	0	0	0	0	0	0	0	0	0	0	0	0	0	0	0	0	0	0	0	0	0	0	0	0	0	0	0	0	0	0	0	0	0	0	0	0	0	0
411e293d90bdabf974c7a5699de86be6	0	0	0	0	0	0	0	0	0	0	0	0	0	0	0	0	1	0	0	0	0	0	0	0	0	0	0	0	0	0	0	0	0	0	0	0	0	0	0	0	0	0	0	0	0	0	0	0	0
a01176cb94e7201c0278c001be2a4900	0	0	0	0	0	0	0	0	0	0	0	0	0	0	0	0	0	0	0	0	1	0	0	0	0	0	0	0	0	0	0	0	0	0	0	0	0	0	0	0	0	0	0	0	0	0	0	0	0
bfebf9742f40c2b24a18c2de9317c3a9	0	0	0	0	0	0	0	0	0	0	0	0	0	0	0	0	0	0	0	0	0	0	0	0	0	0	0	0	0	1	0	0	0	0	0	0	0	0	0	0	0	0	0	0	0	0	0	0	0
d1d6e818fd6323ef7bc48f4046c10af8	0	0	0	0	0	0	0	0	0	0	0	0	0	0	0	0	0	0	0	0	0	0	0	0	0	0	0	0	0	0	0	0	0	0	0	0	0	0	0	0	0	0	0	0	0	0	0	0	0
9ca0cdc26e324d08fbfed977cac0459d	0	0	0	0	0	0	0	0	0	0	0	0	0	0	0	0	0	0	0	0	0	0	0	0	0	0	0	0	0	0	0	0	0	0	0	0	0	0	0	0	0	0	0	0	0	0	0	0	0
e7c9b91f032e05cc10ce0708e7e5f3aa	0	0	0	0	0	0	0	0	0	0	0	0	0	0	0	0	0	0	0	0	0	0	0	0	0	0	0	0	0	0	0	0	0	0	0	0	0	0	0	0	0	0	0	0	0	0	0	0	0
b03c6b1b9605b21f1ccef79b4aaaff0c	0	0	0	0	0	0	0	0	0	0	0	0	0	0	0	0	0	0	0	0	0	0	0	0	0	0	0	0	0	0	0	0	0	0	0	0	0	0	0	0	0	0	0	0	0	0	0	0	0
f91186123ba785dbeff2bb7858b6f84b	0	0	0	0	0	0	0	0	0	0	0	0	0	0	0	0	0	0	0	0	0	0	0	0	0	0	0	0	0	0	0	0	0	0	0	0	0	0	0	0	0	0	0	0	0	0	0	0	0
f47bbb239381724924b21bdb638d1f46	0	0	0	0	0	0	1	0	0	0	0	0	0	0	0	0	0	0	0	0	0	0	0	0	0	0	0	0	0	0	0	0	0	0	0	0	0	0	0	0	0	0	0	0	0	0	0	0	0
407fc50e38c8e16bfcfe34ed59d01ce0	0	0	0	0	0	0	1	0	0	0	0	0	0	0	0	0	0	0	0	0	0	0	0	0	0	0	0	0	0	0	0	0	0	0	0	0	0	0	0	0	0	0	0	0	0	0	0	0	0
e8a827786fa70dd6fffcac41c3e7815b	0	0	0	0	0	0	0	0	1	0	0	0	0	0	0	0	0	0	0	0	0	0	0	0	0	0	0	0	0	0	0	0	0	0	0	0	0	0	0	0	0	0	0	0	0	0	0	0	0
6754c0f42c7bef5f9d2ceb3274ad55f2	0	0	0	0	0	0	0	0	0	0	1	0	0	0	0	0	0	0	0	0	0	0	0	0	0	0	0	0	0	0	0	0	0	0	0	0	0	0	0	0	0	0	0	0	0	0	0	0	0
81101f8b2d48f8954a477cc0b488bc4d	0	0	0	0	0	0	0	0	0	0	1	0	0	0	0	0	0	0	0	0	0	0	0	0	0	0	0	0	0	0	0	0	0	0	0	0	0	0	0	0	0	0	0	0	0	0	0	0	0
e53d240d9e60ef5a70613360930abd4a	0	0	0	0	0	0	0	0	0	0	0	0	0	0	0	1	0	0	0	0	0	0	0	0	0	0	0	0	0	0	0	0	0	0	0	0	0	0	0	0	0	0	0	0	0	0	0	0	0
a739efc021d0ff3a174c4a0abfb28bb7	0	0	0	0	0	0	0	0	0	0	0	0	0	0	0	0	0	0	1	0	0	0	0	0	0	0	0	0	0	0	0	0	0	0	0	0	0	0	0	0	0	0	0	0	0	0	0	0	0
93b675cf90c13f9704b888ceab46bb2a	0	0	0	0	0	0	0	0	0	0	0	0	0	0	0	0	0	0	0	0	0	0	0	0	0	0	0	0	0	0	0	1	0	0	0	0	0	0	0	0	0	0	0	0	0	0	0	0	0
05b8704996d949a5a9d3f7c7d80931c0	0	0	0	0	0	0	0	0	0	0	0	0	0	0	0	0	0	0	0	0	0	0	0	0	0	0	0	0	0	0	0	0	1	0	0	0	0	0	0	0	0	0	0	0	0	0	0	0	0
1de8e57ec90b953a35c7c354ac1fde12	0	0	0	0	0	0	0	0	0	0	0	0	0	0	0	0	0	0	0	0	0	0	0	0	0	0	0	0	0	0	0	0	0	0	0	0	0	1	0	0	0	0	0	0	0	0	0	0	0
2d1562fd56db3d5af8448661146b8768	0	0	0	0	0	0	0	0	0	0	0	0	0	0	0	0	0	0	0	0	0	0	0	0	0	0	0	0	0	0	0	0	0	0	0	0	0	0	0	0	0	0	0	0	0	0	1	0	0
2c3fef9e5a2ff1ae522807bb7bc7ad75	0	0	0	0	0	0	0	0	0	0	0	0	0	0	0	0	0	0	0	0	0	0	0	0	0	0	0	0	0	0	0	0	0	0	0	0	0	0	0	0	0	0	0	0	0	0	0	0	0
bedc9d8912df2fd3260ad68b5be795c7	1	0	0	0	0	0	0	0	0	0	0	0	0	0	0	0	0	0	0	0	0	0	0	0	0	0	0	0	0	0	0	0	0	0	0	0	0	0	0	0	0	0	0	0	0	0	0	0	0
07699e83410fa4782e02a5f18238cd3e	1	0	0	0	0	0	0	0	0	0	0	0	0	0	0	0	0	0	0	0	0	0	0	0	0	0	0	0	0	0	0	0	0	0	0	0	0	0	0	0	0	0	0	0	0	0	0	0	0
0ab692756b1b20e7f67f90b04ea1e7e5	1	0	0	0	0	0	0	0	0	0	0	0	0	0	0	0	0	0	0	0	0	0	0	0	0	0	0	0	0	0	0	0	0	0	0	0	0	0	0	0	0	0	0	0	0	0	0	0	0
315511675bd4604fd4ff23a172d66e0c	0	0	1	0	0	0	0	0	0	0	0	0	0	0	0	0	0	0	0	0	0	0	0	0	0	0	0	0	0	0	0	0	0	0	0	0	0	0	0	0	0	0	0	0	0	0	0	0	0
423b6f2b24543a1523d56537ddd9c302	0	0	0	0	1	0	0	0	0	0	0	0	0	0	0	0	0	0	0	0	0	0	0	0	0	0	0	0	0	0	0	0	0	0	0	0	0	0	0	0	0	0	0	0	0	0	0	0	0
fef5f4ddbac2efd2750236df6c57440c	0	0	0	0	0	0	0	1	0	0	0	0	0	0	0	0	0	0	0	0	0	0	0	0	0	0	0	0	0	0	0	0	0	0	0	0	0	0	0	0	0	0	0	0	0	0	0	0	0
7fd14a7207e9e60cddb1350d29eca98e	0	0	0	0	0	0	0	0	1	0	0	0	0	0	0	0	0	0	0	0	0	0	0	0	0	0	0	0	0	0	0	0	0	0	0	0	0	0	0	0	0	0	0	0	0	0	0	0	0
74a12ff5e143b61da77d9fd9e697b9af	0	0	0	0	0	0	0	0	0	1	0	0	0	0	0	0	0	0	0	0	0	0	0	0	0	0	0	0	0	0	0	0	0	0	0	0	0	0	0	0	0	0	0	0	0	0	0	0	0
cefaa389aa302f7e1b5f6dbb84ac0c84	0	0	0	0	0	0	0	0	0	0	0	1	0	0	0	0	0	0	0	0	0	0	0	0	0	0	0	0	0	0	0	0	0	0	0	0	0	0	0	0	0	0	0	0	0	0	0	0	0
0bf543700f702fcd126157cdf01f0f3b	0	0	0	0	0	0	0	0	0	0	0	0	1	0	0	0	0	0	0	0	0	0	0	0	0	0	0	0	0	0	0	0	0	0	0	0	0	0	0	0	0	0	0	0	0	0	0	0	0
6a5488744a7ea96414d2de70964bff59	0	0	0	0	0	0	0	0	0	0	0	0	1	0	0	0	0	0	0	0	0	0	0	0	0	0	0	0	0	0	0	0	0	0	0	0	0	0	0	0	0	0	0	0	0	0	0	0	0
9fb92ef3c625c940249ef04f865d45fc	0	0	0	0	0	0	0	0	0	0	0	0	0	0	0	0	1	0	0	0	0	0	0	0	0	0	0	0	0	0	0	0	0	0	0	0	0	0	0	0	0	0	0	0	0	0	0	0	0
8afd403cea042fd31135a8ad6ad3e8f2	0	0	0	0	0	0	0	0	0	0	0	0	0	0	0	0	1	0	0	0	0	0	0	0	0	0	0	0	0	0	0	0	0	0	0	0	0	0	0	0	0	0	0	0	0	0	0	0	0
1eaaff8cca5aaca5ace6aa2cffcc4452	0	0	0	0	0	0	0	0	0	0	0	0	0	0	0	0	0	0	1	0	0	0	0	0	0	0	0	0	0	0	0	0	0	0	0	0	0	0	0	0	0	0	0	0	0	0	0	0	0
156a190976f620aa688a158a86292e99	0	0	0	0	0	0	0	0	0	0	0	0	0	0	0	0	0	0	1	0	0	0	0	0	0	0	0	0	0	0	0	0	0	0	0	0	0	0	0	0	0	0	0	0	0	0	0	0	0
145a3d32dedeade9fb3aef8508c2c2de	0	0	0	0	0	0	0	0	0	0	0	0	0	0	0	0	0	0	0	0	1	0	0	0	0	0	0	0	0	0	0	0	0	0	0	0	0	0	0	0	0	0	0	0	0	0	0	0	0
07f4afa45082aa83b071e6e59befed16	0	0	0	0	0	0	0	0	0	0	0	0	0	0	0	0	0	0	0	0	1	0	0	0	0	0	0	0	0	0	0	0	0	0	0	0	0	0	0	0	0	0	0	0	0	0	0	0	0
07acc7ebcf479969ab8b3d1ca80d3449	0	0	0	0	0	0	0	0	0	0	0	0	0	0	0	0	0	0	0	0	0	1	0	0	0	0	0	0	0	0	0	0	0	0	0	0	0	0	0	0	0	0	0	0	0	0	0	0	0
aafe1896939c30bc0b964d04167216a3	0	0	0	0	0	0	0	0	0	0	0	0	0	0	0	0	0	0	0	0	0	0	0	0	1	0	0	0	0	0	0	0	0	0	0	0	0	0	0	0	0	0	0	0	0	0	0	0	0
90e931ebf31d303709ec478d6c412efa	0	0	0	0	0	0	0	0	0	0	0	0	0	0	0	0	0	0	0	0	0	0	0	0	0	1	0	0	0	0	0	0	0	0	0	0	0	0	0	0	0	0	0	0	0	0	0	0	0
518e4c69e4a41640196124db155e68dd	0	0	0	0	0	0	0	0	0	0	0	0	0	0	0	0	0	0	0	0	0	0	0	0	0	0	0	1	0	0	0	0	0	0	0	0	0	0	0	0	0	0	0	0	0	0	0	0	0
0d068622ae14bccdf7b7ce7f17b045b6	0	0	0	0	0	0	0	0	0	0	0	0	0	0	0	0	0	0	0	0	0	0	0	0	0	0	0	0	0	1	0	0	0	0	0	0	0	0	0	0	0	0	0	0	0	0	0	0	0
0bf79a7af810ecbfba94d74c616ca0c9	0	0	0	0	0	0	0	0	0	0	0	0	0	0	0	0	0	0	0	0	0	0	0	0	0	0	0	0	0	0	0	1	0	0	0	0	0	0	0	0	0	0	0	0	0	0	0	0	0
2e4de3ebfe964a5fad7ff1f2ecb23172	0	0	0	0	0	0	0	0	0	0	0	0	0	0	0	0	0	0	0	0	0	0	0	0	0	0	0	0	0	0	0	0	0	0	1	0	0	0	0	0	0	0	0	0	0	0	0	0	0
ee5371097b20527e03bf41b57f21aef0	0	0	0	0	0	0	0	0	0	0	0	0	0	0	0	0	0	0	0	0	0	0	0	0	0	0	0	0	0	0	0	0	0	0	1	0	0	0	0	0	0	0	0	0	0	0	0	0	0
076e655bd6e1811c89016026d6eb1949	0	0	0	0	0	0	0	0	0	0	0	0	0	0	0	0	0	0	0	0	0	0	0	0	0	0	0	0	0	0	0	0	0	0	0	1	0	0	0	0	0	0	0	0	0	0	0	0	0
3e770b3fb2ee61921b7339d980bb05c2	0	0	0	0	0	0	0	0	0	0	0	0	0	0	0	0	0	0	0	0	0	0	0	0	0	0	0	0	0	0	0	0	0	0	0	0	0	0	1	0	0	0	0	0	0	0	0	0	0
18f9e18cc3d512a8d4e2050924a4b1dd	0	0	0	0	0	0	0	0	0	0	0	0	0	0	0	0	0	0	0	0	0	0	0	0	0	0	0	0	0	0	0	0	0	0	0	0	0	0	0	1	0	0	0	0	0	0	0	0	0
a96cbdbefb034ab731c1f21c2ab0cdd3	0	0	0	0	0	0	0	0	0	0	0	0	0	0	0	0	0	0	0	0	0	0	0	0	0	0	0	0	0	0	0	0	0	0	0	0	0	0	0	0	1	0	0	0	0	0	0	0	0
bc5fa2b0b42ba7da05fb7f0d74e569e8	0	0	0	0	0	0	0	0	0	0	0	0	0	0	0	0	0	0	0	0	0	0	0	0	0	0	0	0	0	0	0	0	0	0	0	0	0	0	0	0	0	1	0	0	0	0	0	0	0
91c148a67d43c4a0d21a394ce34ab851	0	0	0	0	0	0	0	0	0	0	0	0	0	0	0	0	0	0	0	0	0	0	0	0	0	0	0	0	0	0	0	0	0	0	0	0	0	0	0	0	0	1	0	0	0	0	0	0	0
899845e0b28bac8ed117b8467886bec3	0	0	0	0	0	0	0	0	0	0	0	0	0	0	0	0	0	0	0	0	0	0	0	0	0	0	0	0	0	0	0	0	0	0	0	0	0	0	0	0	0	1	0	0	0	0	0	0	0
03111175b2a50f67a860536cebd96312	0	0	0	0	0	0	0	0	0	0	0	0	0	0	0	0	0	0	0	0	0	0	0	0	0	0	0	0	0	0	0	0	0	0	0	0	0	0	0	0	0	0	0	0	0	0	0	1	0
8930ab92c8a6dd77c09332e87f10bae2	0	0	0	0	0	0	0	0	0	0	0	0	0	0	0	0	0	0	0	0	0	0	0	0	0	0	0	0	0	0	0	0	0	0	0	0	0	0	0	0	0	0	0	0	0	0	0	1	0
d8dc8e3bcd738d835b592582c02ebf38	0	0	0	0	0	0	0	0	0	0	0	0	0	0	0	0	0	0	0	0	0	0	0	0	0	0	0	0	0	0	0	0	0	0	0	0	0	0	0	0	0	0	0	0	0	0	0	0	0
dfeba12a414bc3a4d08afa366f6a1fa9	0	0	0	0	0	0	0	0	0	0	0	0	0	0	0	0	0	0	0	0	0	0	0	0	0	0	0	0	0	0	0	0	0	0	0	0	0	0	0	0	0	0	0	0	0	0	0	0	0
cbf0bfedca5c60a4e718ab7ac833ba84	0	0	0	0	0	0	0	0	0	0	0	0	0	0	0	0	0	0	0	0	0	0	0	0	0	0	0	0	0	0	0	0	0	0	0	0	0	0	0	0	0	0	0	0	0	0	0	0	0
8e8549c6eed7c9e25e0d9fcc7e617de3	0	0	0	0	0	0	0	0	0	0	0	0	0	0	0	0	0	0	0	0	0	0	0	0	0	0	0	0	0	0	0	0	0	0	0	0	0	0	0	0	0	0	0	0	0	0	0	0	0
b662d58195cedd0fdff7fec4cb138810	0	0	0	0	0	0	0	0	0	0	0	0	0	0	0	0	0	0	0	0	0	0	0	0	0	0	0	0	0	0	0	0	0	0	0	0	0	0	0	0	0	0	0	0	0	0	0	0	0
f8f77d26dbe26614824ffa226d9fe085	1	0	0	0	0	0	0	0	0	0	0	0	0	0	0	0	0	0	0	0	0	0	0	0	0	0	0	0	0	0	0	0	0	0	0	0	0	0	0	0	0	0	0	0	0	0	0	0	0
c04937b87def9d8bf982015edc1622d0	1	0	0	0	0	0	0	0	0	0	0	0	0	0	0	0	0	0	0	0	0	0	0	0	0	0	0	0	0	0	0	0	0	0	0	0	0	0	0	0	0	0	0	0	0	0	0	0	0
56aa9ac6d92450c8de0a47f1a71467dd	1	0	0	0	0	0	0	0	0	0	0	0	0	0	0	0	0	0	0	0	0	0	0	0	0	0	0	0	0	0	0	0	0	0	0	0	0	0	0	0	0	0	0	0	0	0	0	0	0
862e52ffd169245bc6ea720075e4bedc	1	0	0	0	0	0	0	0	0	0	0	0	0	0	0	0	0	0	0	0	0	0	0	0	0	0	0	0	0	0	0	0	0	0	0	0	0	0	0	0	0	0	0	0	0	0	0	0	0
32be0747853df6a12e55cc2983ff762b	1	0	0	0	0	0	0	0	0	0	0	0	0	0	0	0	0	0	0	0	0	0	0	0	0	0	0	0	0	0	0	0	0	0	0	0	0	0	0	0	0	0	0	0	0	0	0	0	0
c65e738c3e2714c950fe9f292e14f663	0	1	0	0	0	0	0	0	0	0	0	0	0	0	0	0	0	0	0	0	0	0	0	0	0	0	0	0	0	0	0	0	0	0	0	0	0	0	0	0	0	0	0	0	0	0	0	0	0
5ffd0ddbdda4706bc75d41695b48a168	0	1	0	0	0	0	0	0	0	0	0	0	0	0	0	0	0	0	0	0	0	0	0	0	0	0	0	0	0	0	0	0	0	0	0	0	0	0	0	0	0	0	0	0	0	0	0	0	0
f2bcb927b4814360d2901399ed7e2e07	0	0	1	0	0	0	0	0	0	0	0	0	0	0	0	0	0	0	0	0	0	0	0	0	0	0	0	0	0	0	0	0	0	0	0	0	0	0	0	0	0	0	0	0	0	0	0	0	0
c5056c1dde9fcac325648feb38d5e841	0	0	0	1	0	0	0	0	0	0	0	0	0	0	0	0	0	0	0	0	0	0	0	0	0	0	0	0	0	0	0	0	0	0	0	0	0	0	0	0	0	0	0	0	0	0	0	0	0
787ba730d63e2337fcbc237874af4450	0	0	0	1	0	0	0	0	0	0	0	0	0	0	0	0	0	0	0	0	0	0	0	0	0	0	0	0	0	0	0	0	0	0	0	0	0	0	0	0	0	0	0	0	0	0	0	0	0
48af426252313661d27416c741a7b03b	0	0	0	1	0	0	0	0	0	0	0	0	0	0	0	0	0	0	0	0	0	0	0	0	0	0	0	0	0	0	0	0	0	0	0	0	0	0	0	0	0	0	0	0	0	0	0	0	0
a488cf4db31940078032d834b0704b5f	0	0	0	0	0	0	1	0	0	0	0	0	0	0	0	0	0	0	0	0	0	0	0	0	0	0	0	0	0	0	0	0	0	0	0	0	0	0	0	0	0	0	0	0	0	0	0	0	0
fe1b9c43ec0c829fb34c9af4fffa6285	0	0	0	0	0	0	1	0	0	0	0	0	0	0	0	0	0	0	0	0	0	0	0	0	0	0	0	0	0	0	0	0	0	0	0	0	0	0	0	0	0	0	0	0	0	0	0	0	0
c92a30fc2953f91a13745fd522cedbf0	0	0	0	0	0	0	0	0	1	0	0	0	0	0	0	0	0	0	0	0	0	0	0	0	0	0	0	0	0	0	0	0	0	0	0	0	0	0	0	0	0	0	0	0	0	0	0	0	0
8810095d12db2f4b9ac917e36de4825b	0	0	0	0	0	0	0	0	1	0	0	0	0	0	0	0	0	0	0	0	0	0	0	0	0	0	0	0	0	0	0	0	0	0	0	0	0	0	0	0	0	0	0	0	0	0	0	0	0
096032c1f126f852fcc79cb20ab6f2d1	0	0	0	0	0	0	0	0	0	0	1	0	0	0	0	0	0	0	0	0	0	0	0	0	0	0	0	0	0	0	0	0	0	0	0	0	0	0	0	0	0	0	0	0	0	0	0	0	0
cc3bb88da0438aca00086d7214884a4f	0	0	0	0	0	0	0	0	0	0	0	1	0	0	0	0	0	0	0	0	0	0	0	0	0	0	0	0	0	0	0	0	0	0	0	0	0	0	0	0	0	0	0	0	0	0	0	0	0
f3a0b9afb54bcde3e73eb736fe083d67	0	0	0	0	0	0	0	0	0	0	0	1	0	0	0	0	0	0	0	0	0	0	0	0	0	0	0	0	0	0	0	0	0	0	0	0	0	0	0	0	0	0	0	0	0	0	0	0	0
93f03100a62b31b6a6fde6cd5834d224	0	0	0	0	0	0	0	0	0	0	0	1	0	0	0	0	0	0	0	0	0	0	0	0	0	0	0	0	0	0	0	0	0	0	0	0	0	0	0	0	0	0	0	0	0	0	0	0	0
d2393c009ac7aa6b3a76e63cfe32bc34	0	0	0	0	0	0	0	0	0	0	0	0	1	0	0	0	0	0	0	0	0	0	0	0	0	0	0	0	0	0	0	0	0	0	0	0	0	0	0	0	0	0	0	0	0	0	0	0	0
5e3f8a7913a7f7b2131515f8514515e3	0	0	0	0	0	0	0	0	0	0	0	0	0	0	1	0	0	0	0	0	0	0	0	0	0	0	0	0	0	0	0	0	0	0	0	0	0	0	0	0	0	0	0	0	0	0	0	0	0
a5d8d3a85a6b61e1350e10ac9353113d	0	0	0	0	0	0	0	0	0	0	0	0	0	0	1	0	0	0	0	0	0	0	0	0	0	0	0	0	0	0	0	0	0	0	0	0	0	0	0	0	0	0	0	0	0	0	0	0	0
b00e657e86886bbedcbbc6681864713f	0	0	0	0	0	0	0	0	0	0	0	0	0	0	0	0	1	0	0	0	0	0	0	0	0	0	0	0	0	0	0	0	0	0	0	0	0	0	0	0	0	0	0	0	0	0	0	0	0
95a195f86ca6f92a5e58bbadff111826	0	0	0	0	0	0	0	0	0	0	0	0	0	0	0	0	0	0	1	0	0	0	0	0	0	0	0	0	0	0	0	0	0	0	0	0	0	0	0	0	0	0	0	0	0	0	0	0	0
04e91eb8081d3754139b55469dc0546a	0	0	0	0	0	0	0	0	0	0	0	0	0	0	0	0	0	0	0	1	0	0	0	0	0	0	0	0	0	0	0	0	0	0	0	0	0	0	0	0	0	0	0	0	0	0	0	0	0
a00548ba15e38d20d817f69eee5f2074	0	0	0	0	0	0	0	0	0	0	0	0	0	0	0	0	0	0	0	0	1	0	0	0	0	0	0	0	0	0	0	0	0	0	0	0	0	0	0	0	0	0	0	0	0	0	0	0	0
531a12c4c12c0455e5410d7902c9401a	0	0	0	0	0	0	0	0	0	0	0	0	0	0	0	0	0	0	0	0	1	0	0	0	0	0	0	0	0	0	0	0	0	0	0	0	0	0	0	0	0	0	0	0	0	0	0	0	0
806f43ae8df5ba13959655be36e74378	0	0	0	0	0	0	0	0	0	0	0	0	0	0	0	0	0	0	0	0	0	0	1	0	0	0	0	0	0	0	0	0	0	0	0	0	0	0	0	0	0	0	0	0	0	0	0	0	0
eb19af8847bcb8c1a8d33d309c2754c4	0	0	0	0	0	0	0	0	0	0	0	0	0	0	0	0	0	0	0	0	0	0	0	0	0	1	0	0	0	0	0	0	0	0	0	0	0	0	0	0	0	0	0	0	0	0	0	0	0
1c15e7fc6cfba501f8d908b7c5ed1021	0	0	0	0	0	0	0	0	0	0	0	0	0	0	0	0	0	0	0	0	0	0	0	0	0	0	0	1	0	0	0	0	0	0	0	0	0	0	0	0	0	0	0	0	0	0	0	0	0
9629f0d6c4cb74a38b58c96cb0f797fc	0	0	0	0	0	0	0	0	0	0	0	0	0	0	0	0	0	0	0	0	0	0	0	0	0	0	0	1	0	0	0	0	0	0	0	0	0	0	0	0	0	0	0	0	0	0	0	0	0
35e8a458974db684441d26365ac1ff29	0	0	0	0	0	0	0	0	0	0	0	0	0	0	0	0	0	0	0	0	0	0	0	0	0	0	0	1	0	0	0	0	0	0	0	0	0	0	0	0	0	0	0	0	0	0	0	0	0
e7bcb1fbc8a266274ca506e4c1e4b57b	0	0	0	0	0	0	0	0	0	0	0	0	0	0	0	0	0	0	0	0	0	0	0	0	0	0	0	1	0	0	0	0	0	0	0	0	0	0	0	0	0	0	0	0	0	0	0	0	0
b88f242d26719268e02bdbed19695524	0	0	0	0	0	0	0	0	0	0	0	0	0	0	0	0	0	0	0	0	0	0	0	0	0	0	0	0	0	1	0	0	0	0	0	0	0	0	0	0	0	0	0	0	0	0	0	0	0
fb9a0c5770883019148049e1f5afa82d	0	0	0	0	0	0	0	0	0	0	0	0	0	0	0	0	0	0	0	0	0	0	0	0	0	0	0	0	0	1	0	0	0	0	0	0	0	0	0	0	0	0	0	0	0	0	0	0	0
8c3cb9fa4c167624314b2e474cfbca99	0	0	0	0	0	0	0	0	0	0	0	0	0	0	0	0	0	0	0	0	0	0	0	0	0	0	0	0	0	0	1	0	0	0	0	0	0	0	0	0	0	0	0	0	0	0	0	0	0
141ba6a0d83b80889b36c1102139fc2a	0	0	0	0	0	0	0	0	0	0	0	0	0	0	0	0	0	0	0	0	0	0	0	0	0	0	0	0	0	0	1	0	0	0	0	0	0	0	0	0	0	0	0	0	0	0	0	0	0
b081455c0b7ab0c0915bdf49732ebaf8	0	0	0	0	0	0	0	0	0	0	0	0	0	0	0	0	0	0	0	0	0	0	0	0	0	0	0	0	0	0	1	0	0	0	0	0	0	0	0	0	0	0	0	0	0	0	0	0	0
b63da6c3c756e5f42db8dc3c61540773	0	0	0	0	0	0	0	0	0	0	0	0	0	0	0	0	0	0	0	0	0	0	0	0	0	0	0	0	0	0	1	0	0	0	0	0	0	0	0	0	0	0	0	0	0	0	0	0	0
c5ee37e9e05d247d5ea7b55949e00bdc	0	0	0	0	0	0	0	0	0	0	0	0	0	0	0	0	0	0	0	0	0	0	0	0	0	0	0	0	0	0	0	1	0	0	0	0	0	0	0	0	0	0	0	0	0	0	0	0	0
69a587e426f14129bd4d513491d9b4c2	0	0	0	0	0	0	0	0	0	0	0	0	0	0	0	0	0	0	0	0	0	0	0	0	0	0	0	0	0	0	0	0	0	1	0	0	0	0	0	0	0	0	0	0	0	0	0	0	0
a6804f43c6a36e7305320bd2457c3022	0	0	0	0	0	0	0	0	0	0	0	0	0	0	0	0	0	0	0	0	0	0	0	0	0	0	0	0	0	0	0	0	0	1	0	0	0	0	0	0	0	0	0	0	0	0	0	0	0
faaec2e404079fb3c07e68fd05535a40	0	0	0	0	0	0	0	0	0	0	0	0	0	0	0	0	0	0	0	0	0	0	0	0	0	0	0	0	0	0	0	0	0	0	1	0	0	0	0	0	0	0	0	0	0	0	0	0	0
d9db904f687ebd362448b9ba573fa68c	0	0	0	0	0	0	0	0	0	0	0	0	0	0	0	0	0	0	0	0	0	0	0	0	0	0	0	0	0	0	0	0	0	0	0	0	1	0	0	0	0	0	0	0	0	0	0	0	0
1457e29ea39651bff6ac1914815348ea	0	0	0	0	0	0	0	0	0	0	0	0	0	0	0	0	0	0	0	0	0	0	0	0	0	0	0	0	0	0	0	0	0	0	0	0	0	1	0	0	0	0	0	0	0	0	0	0	0
a77797a961725b00ca96db860435a27c	0	0	0	0	0	0	0	0	0	0	0	0	0	0	0	0	0	0	0	0	0	0	0	0	0	0	0	0	0	0	0	0	0	0	0	0	0	1	0	0	0	0	0	0	0	0	0	0	0
a4d1d9670c95d685e98bfce4bb651c09	0	0	0	0	0	0	0	0	0	0	0	0	0	0	0	0	0	0	0	0	0	0	0	0	0	0	0	0	0	0	0	0	0	0	0	0	0	1	0	0	0	0	0	0	0	0	0	0	0
fe326ae6dacfdf52e3ec7b292a016e5f	0	0	0	0	0	0	0	0	0	0	0	0	0	0	0	0	0	0	0	0	0	0	0	0	0	0	0	0	0	0	0	0	0	0	0	0	0	1	0	0	0	0	0	0	0	0	0	0	0
55433af36e21557bc42f8aa6b7c3bd69	0	0	0	0	0	0	0	0	0	0	0	0	0	0	0	0	0	0	0	0	0	0	0	0	0	0	0	0	0	0	0	0	0	0	0	0	0	1	0	0	0	0	0	0	0	0	0	0	0
9bd15a5151aa9bf78bb768b55fcf544b	0	0	0	0	0	0	0	0	0	0	0	0	0	0	0	0	0	0	0	0	0	0	0	0	0	0	0	0	0	0	0	0	0	0	0	0	0	1	0	0	0	0	0	0	0	0	0	0	0
e202ef8385e433f5fc2a3ce397b21876	0	0	0	0	0	0	0	0	0	0	0	0	0	0	0	0	0	0	0	0	0	0	0	0	0	0	0	0	0	0	0	0	0	0	0	0	0	0	0	1	0	0	0	0	0	0	0	0	0
96bd9e55bc91a586cecec18c0e225004	0	0	0	0	0	0	0	0	0	0	0	0	0	0	0	0	0	0	0	0	0	0	0	0	0	0	0	0	0	0	0	0	0	0	0	0	0	0	0	1	0	0	0	0	0	0	0	0	0
f02ded2a1768b44b5bcd42260159e06a	0	0	0	0	0	0	0	0	0	0	0	0	0	0	0	0	0	0	0	0	0	0	0	0	0	0	0	0	0	0	0	0	0	0	0	0	0	0	0	1	0	0	0	0	0	0	0	0	0
ec858e6618dc1610bff14c60f9e4c44d	0	0	0	0	0	0	0	0	0	0	0	0	0	0	0	0	0	0	0	0	0	0	0	0	0	0	0	0	0	0	0	0	0	0	0	0	0	0	0	1	0	0	0	0	0	0	0	0	0
81e0a8e1644cece3017a7a15011bd98f	0	0	0	0	0	0	0	0	0	0	0	0	0	0	0	0	0	0	0	0	0	0	0	0	0	0	0	0	0	0	0	0	0	0	0	0	0	0	0	0	0	0	1	0	0	0	0	0	0
7563953465e7ed9c5e5864981505856d	0	0	0	0	0	0	0	0	0	0	0	0	0	0	0	0	0	0	0	0	0	0	0	0	0	0	0	0	0	0	0	0	0	0	0	0	0	0	0	0	0	0	0	1	0	0	0	0	0
1934eb3c4d777c4b607f924e4ff797fe	0	0	0	0	0	0	0	0	0	0	0	0	0	0	0	0	0	0	0	0	0	0	0	0	0	0	0	0	0	0	0	0	0	0	0	0	0	0	0	0	0	0	0	0	0	1	0	0	0
875af77b3351c99fa0ec334e9e353865	0	0	0	0	0	0	0	0	0	0	0	0	0	0	0	0	0	0	0	0	0	0	0	0	0	0	0	0	0	0	0	0	0	0	0	0	0	0	0	0	0	0	0	0	0	1	0	0	0
7b16f905173fd5df43960fe610d3b990	0	0	0	0	0	0	0	0	0	0	0	0	0	0	0	0	0	0	0	0	0	0	0	0	0	0	0	0	0	0	0	0	0	0	0	0	0	0	0	0	0	0	0	0	0	0	1	0	0
eb123e84b0a724a8cdb9f549d480dd09	0	0	0	0	0	0	0	0	0	0	0	0	0	0	0	0	0	0	0	0	0	0	0	0	0	0	0	0	0	0	0	0	0	0	0	0	0	0	0	0	0	0	0	0	0	0	1	0	0
144a48dd114158b889a56fb39ad13efe	0	0	0	0	0	0	0	0	0	0	0	0	0	0	0	0	0	0	0	0	0	0	0	0	0	0	0	0	0	0	0	0	0	0	0	0	0	0	0	0	0	0	0	0	0	0	0	1	0
8f4841290afde154bee5bb2f2a99e757	0	0	0	0	0	0	0	0	0	0	0	0	0	0	0	0	0	0	0	0	0	0	0	0	0	0	0	0	0	0	0	0	0	0	0	0	0	0	0	0	0	0	0	0	0	0	0	1	0
826d61437c133ab037118f26ac208d44	0	0	0	0	0	0	0	0	0	0	0	0	0	0	0	0	0	0	0	0	0	0	0	0	0	0	0	0	0	0	0	0	0	0	0	0	0	0	0	0	0	0	0	0	0	0	0	0	1
9cf0cd80291aefba57fb87fdfb3eda31	0	0	0	0	0	0	0	0	0	0	0	0	0	0	0	0	0	0	0	0	0	0	0	0	0	0	0	0	0	0	0	0	0	0	0	0	0	0	0	0	0	0	0	0	0	0	0	0	1
a7cfe2d909b5001ee26db69830e47c96	0	0	0	0	0	0	0	0	0	0	0	0	0	0	0	0	0	0	0	0	0	0	0	0	0	0	0	0	0	0	0	0	0	0	0	0	0	0	0	0	0	0	0	0	0	0	0	0	0
4b93876b31aa435fc095100891500e66	0	0	0	0	0	0	0	0	0	0	0	0	0	0	0	0	0	0	0	0	0	0	0	0	0	0	0	0	0	0	0	0	0	0	0	0	0	0	0	0	0	0	0	0	0	0	0	0	0
ff8550ff12de1dfdd01c9020409feb6a	0	0	0	0	0	0	0	0	0	0	0	0	0	0	0	0	0	0	0	0	0	0	0	0	0	0	0	0	0	0	0	0	0	0	0	0	0	0	0	0	0	0	0	0	0	0	0	0	0
90a1ef03b0cdfde8b1daf8e2eff76a92	0	0	0	0	0	0	0	0	0	0	0	0	0	0	0	0	0	0	0	0	0	0	0	0	0	0	0	0	0	0	0	0	0	0	0	0	0	0	0	0	0	0	0	0	0	0	0	0	0
4ac5e2ad2973c1a6c8d97a38d47a4568	0	0	0	0	0	0	0	0	0	0	0	0	0	0	0	0	0	0	0	0	0	0	0	0	0	0	0	0	0	0	0	0	0	0	0	0	0	0	0	0	0	0	0	0	0	0	0	0	0
d2fc85042dfad602f6300363a65dd539	0	0	0	0	0	0	0	0	0	0	0	0	0	0	0	0	0	0	0	0	0	0	0	0	0	0	0	0	0	0	0	0	0	0	0	0	0	0	0	0	0	0	0	0	0	0	0	0	0
410cd9c6d9dc6fd1871accf2172f8e29	1	0	0	0	0	0	0	0	0	0	0	0	0	0	0	0	0	0	0	0	0	0	0	0	0	0	0	0	0	0	0	0	0	0	0	0	0	0	0	0	0	0	0	0	0	0	0	0	0
3d91b1b36ad901270bc301c7bff3eedd	0	1	0	0	0	0	0	0	0	0	0	0	0	0	0	0	0	0	0	0	0	0	0	0	0	0	0	0	0	0	0	0	0	0	0	0	0	0	0	0	0	0	0	0	0	0	0	0	0
72d69bbf4344375b1a9824e5fd1a9a38	0	1	0	0	0	0	0	0	0	0	0	0	0	0	0	0	0	0	0	0	0	0	0	0	0	0	0	0	0	0	0	0	0	0	0	0	0	0	0	0	0	0	0	0	0	0	0	0	0
596f1ec6a7a161a30e35ad110fab0c27	0	1	0	0	0	0	0	0	0	0	0	0	0	0	0	0	0	0	0	0	0	0	0	0	0	0	0	0	0	0	0	0	0	0	0	0	0	0	0	0	0	0	0	0	0	0	0	0	0
14e687f44547d7c841a693d3d3af90c3	0	0	1	0	0	0	0	0	0	0	0	0	0	0	0	0	0	0	0	0	0	0	0	0	0	0	0	0	0	0	0	0	0	0	0	0	0	0	0	0	0	0	0	0	0	0	0	0	0
4a4b3a1f8f8be4a84f544c868201ab45	0	0	1	0	0	0	0	0	0	0	0	0	0	0	0	0	0	0	0	0	0	0	0	0	0	0	0	0	0	0	0	0	0	0	0	0	0	0	0	0	0	0	0	0	0	0	0	0	0
52b2c9e93d13b08ee825593f847b45d5	0	0	1	0	0	0	0	0	0	0	0	0	0	0	0	0	0	0	0	0	0	0	0	0	0	0	0	0	0	0	0	0	0	0	0	0	0	0	0	0	0	0	0	0	0	0	0	0	0
d23ddc8dfed2d9ee2303b7874cd46a3c	0	0	0	1	0	0	0	0	0	0	0	0	0	0	0	0	0	0	0	0	0	0	0	0	0	0	0	0	0	0	0	0	0	0	0	0	0	0	0	0	0	0	0	0	0	0	0	0	0
71ef862d9363b1dbf2c6301e8ea58cfc	0	0	0	1	0	0	0	0	0	0	0	0	0	0	0	0	0	0	0	0	0	0	0	0	0	0	0	0	0	0	0	0	0	0	0	0	0	0	0	0	0	0	0	0	0	0	0	0	0
1bc7da2d07c7bf696ccf5ed58b847855	0	0	0	0	1	0	0	0	0	0	0	0	0	0	0	0	0	0	0	0	0	0	0	0	0	0	0	0	0	0	0	0	0	0	0	0	0	0	0	0	0	0	0	0	0	0	0	0	0
4e484d4344874ca0df11fc462d27f4c5	0	0	0	0	1	0	0	0	0	0	0	0	0	0	0	0	0	0	0	0	0	0	0	0	0	0	0	0	0	0	0	0	0	0	0	0	0	0	0	0	0	0	0	0	0	0	0	0	0
cce8b241f946dd106d91b2dff7308009	0	0	0	0	0	1	0	0	0	0	0	0	0	0	0	0	0	0	0	0	0	0	0	0	0	0	0	0	0	0	0	0	0	0	0	0	0	0	0	0	0	0	0	0	0	0	0	0	0
69864dd52367bb099de78e3c38c9d331	0	0	0	0	0	1	0	0	0	0	0	0	0	0	0	0	0	0	0	0	0	0	0	0	0	0	0	0	0	0	0	0	0	0	0	0	0	0	0	0	0	0	0	0	0	0	0	0	0
507169eec65e0fedae251f759102be6d	0	0	0	0	0	1	0	0	0	0	0	0	0	0	0	0	0	0	0	0	0	0	0	0	0	0	0	0	0	0	0	0	0	0	0	0	0	0	0	0	0	0	0	0	0	0	0	0	0
36a927bbed04185a4fd9505ac7196d54	0	0	0	0	0	1	0	0	0	0	0	0	0	0	0	0	0	0	0	0	0	0	0	0	0	0	0	0	0	0	0	0	0	0	0	0	0	0	0	0	0	0	0	0	0	0	0	0	0
c4b3403ff5529f0eabee32dfa12a42f3	0	0	0	0	0	0	1	0	0	0	0	0	0	0	0	0	0	0	0	0	0	0	0	0	0	0	0	0	0	0	0	0	0	0	0	0	0	0	0	0	0	0	0	0	0	0	0	0	0
598a6f00cef475ab2d2c2029aa03d40e	0	0	0	0	0	0	1	0	0	0	0	0	0	0	0	0	0	0	0	0	0	0	0	0	0	0	0	0	0	0	0	0	0	0	0	0	0	0	0	0	0	0	0	0	0	0	0	0	0
d043ee13da00f8d6bee8f4cd095d241b	0	0	0	0	0	0	1	0	0	0	0	0	0	0	0	0	0	0	0	0	0	0	0	0	0	0	0	0	0	0	0	0	0	0	0	0	0	0	0	0	0	0	0	0	0	0	0	0	0
9f218d0d142bdb5f7fc7e38099e37147	0	0	0	0	0	0	1	0	0	0	0	0	0	0	0	0	0	0	0	0	0	0	0	0	0	0	0	0	0	0	0	0	0	0	0	0	0	0	0	0	0	0	0	0	0	0	0	0	0
a11dbd2dd984fa1b456d0fcdf68bd474	0	0	0	0	0	0	0	1	0	0	0	0	0	0	0	0	0	0	0	0	0	0	0	0	0	0	0	0	0	0	0	0	0	0	0	0	0	0	0	0	0	0	0	0	0	0	0	0	0
fe1a797ba28018f9a70e76a92a5182ec	0	0	0	0	0	0	0	1	0	0	0	0	0	0	0	0	0	0	0	0	0	0	0	0	0	0	0	0	0	0	0	0	0	0	0	0	0	0	0	0	0	0	0	0	0	0	0	0	0
97f27ceb5d24b2cf110d20ac6f8d1e0f	0	0	0	0	0	0	0	1	0	0	0	0	0	0	0	0	0	0	0	0	0	0	0	0	0	0	0	0	0	0	0	0	0	0	0	0	0	0	0	0	0	0	0	0	0	0	0	0	0
caaaf27483aef0d4189e1b4bc27726f6	0	0	0	0	0	0	0	1	0	0	0	0	0	0	0	0	0	0	0	0	0	0	0	0	0	0	0	0	0	0	0	0	0	0	0	0	0	0	0	0	0	0	0	0	0	0	0	0	0
d6910069b31d683532b4c128e5cbf72d	0	0	0	0	0	0	0	1	0	0	0	0	0	0	0	0	0	0	0	0	0	0	0	0	0	0	0	0	0	0	0	0	0	0	0	0	0	0	0	0	0	0	0	0	0	0	0	0	0
9341d9c7a9377f8edc0e5a1069bec1d5	0	0	0	0	0	0	0	1	0	0	0	0	0	0	0	0	0	0	0	0	0	0	0	0	0	0	0	0	0	0	0	0	0	0	0	0	0	0	0	0	0	0	0	0	0	0	0	0	0
41abc73abc20e65c53d181e47f198938	0	0	0	0	0	0	0	1	0	0	0	0	0	0	0	0	0	0	0	0	0	0	0	0	0	0	0	0	0	0	0	0	0	0	0	0	0	0	0	0	0	0	0	0	0	0	0	0	0
1d5e1bded85d52e764f1a04da66a51b4	0	0	0	0	0	0	0	0	1	0	0	0	0	0	0	0	0	0	0	0	0	0	0	0	0	0	0	0	0	0	0	0	0	0	0	0	0	0	0	0	0	0	0	0	0	0	0	0	0
5048e070eb14241fd02e0f7c382d965f	0	0	0	0	0	0	0	0	1	0	0	0	0	0	0	0	0	0	0	0	0	0	0	0	0	0	0	0	0	0	0	0	0	0	0	0	0	0	0	0	0	0	0	0	0	0	0	0	0
18a163757846aa76cb3afda4edbfb581	0	0	0	0	0	0	0	0	1	0	0	0	0	0	0	0	0	0	0	0	0	0	0	0	0	0	0	0	0	0	0	0	0	0	0	0	0	0	0	0	0	0	0	0	0	0	0	0	0
2bc9aa90e6354b4b34933305a5ed59fc	0	0	0	0	0	0	0	0	1	0	0	0	0	0	0	0	0	0	0	0	0	0	0	0	0	0	0	0	0	0	0	0	0	0	0	0	0	0	0	0	0	0	0	0	0	0	0	0	0
c7b844655467207d021b30605c7ffa59	0	0	0	0	0	0	0	0	0	0	1	0	0	0	0	0	0	0	0	0	0	0	0	0	0	0	0	0	0	0	0	0	0	0	0	0	0	0	0	0	0	0	0	0	0	0	0	0	0
e18765f47768a381b3e18fa291ea2059	0	0	0	0	0	0	0	0	0	0	1	0	0	0	0	0	0	0	0	0	0	0	0	0	0	0	0	0	0	0	0	0	0	0	0	0	0	0	0	0	0	0	0	0	0	0	0	0	0
57a74ceb9876ff8b52d80077df5f23a6	0	0	0	0	0	0	0	0	0	0	1	0	0	0	0	0	0	0	0	0	0	0	0	0	0	0	0	0	0	0	0	0	0	0	0	0	0	0	0	0	0	0	0	0	0	0	0	0	0
cfa54aae4b9eef5acdc6bde00d235e71	0	0	0	0	0	0	0	0	0	0	1	0	0	0	0	0	0	0	0	0	0	0	0	0	0	0	0	0	0	0	0	0	0	0	0	0	0	0	0	0	0	0	0	0	0	0	0	0	0
73f80db8c2e983be5b17bf91bca510ec	0	0	0	0	0	0	0	0	0	0	1	0	0	0	0	0	0	0	0	0	0	0	0	0	0	0	0	0	0	0	0	0	0	0	0	0	0	0	0	0	0	0	0	0	0	0	0	0	0
854b2f551536ea9a7269a88104df02b4	0	0	0	0	0	0	0	0	0	0	1	0	0	0	0	0	0	0	0	0	0	0	0	0	0	0	0	0	0	0	0	0	0	0	0	0	0	0	0	0	0	0	0	0	0	0	0	0	0
a0f964ff07f81520f9f195a74a47b7cd	0	0	0	0	0	0	0	0	0	0	0	1	0	0	0	0	0	0	0	0	0	0	0	0	0	0	0	0	0	0	0	0	0	0	0	0	0	0	0	0	0	0	0	0	0	0	0	0	0
1ece67fb26451fc5d7eaeb45ea0ba941	0	0	0	0	0	0	0	0	0	0	0	1	0	0	0	0	0	0	0	0	0	0	0	0	0	0	0	0	0	0	0	0	0	0	0	0	0	0	0	0	0	0	0	0	0	0	0	0	0
78b587befe48cc2f32733cee85e07c81	0	0	0	0	0	0	0	0	0	0	0	1	0	0	0	0	0	0	0	0	0	0	0	0	0	0	0	0	0	0	0	0	0	0	0	0	0	0	0	0	0	0	0	0	0	0	0	0	0
0af9f1693cd9fba7aa0ca786bf7d2080	0	0	0	0	0	0	0	0	0	0	0	0	1	0	0	0	0	0	0	0	0	0	0	0	0	0	0	0	0	0	0	0	0	0	0	0	0	0	0	0	0	0	0	0	0	0	0	0	0
365689a13730b1fcb296a7eeed68ea63	0	0	0	0	0	0	0	0	0	0	0	0	1	0	0	0	0	0	0	0	0	0	0	0	0	0	0	0	0	0	0	0	0	0	0	0	0	0	0	0	0	0	0	0	0	0	0	0	0
c622c6dee8493bbac1f0521ea196ef33	0	0	0	0	0	0	0	0	0	0	0	0	1	0	0	0	0	0	0	0	0	0	0	0	0	0	0	0	0	0	0	0	0	0	0	0	0	0	0	0	0	0	0	0	0	0	0	0	0
8cacaa3b99f6b95de263a216ae8b9bde	0	0	0	0	0	0	0	0	0	0	0	0	1	0	0	0	0	0	0	0	0	0	0	0	0	0	0	0	0	0	0	0	0	0	0	0	0	0	0	0	0	0	0	0	0	0	0	0	0
d5faa8899f81a88e39976ee1d2a323d5	0	0	0	0	0	0	0	0	0	0	0	0	1	0	0	0	0	0	0	0	0	0	0	0	0	0	0	0	0	0	0	0	0	0	0	0	0	0	0	0	0	0	0	0	0	0	0	0	0
f6eabbf8977554493d890c17d447984e	0	0	0	0	0	0	0	0	0	0	0	0	0	0	1	0	0	0	0	0	0	0	0	0	0	0	0	0	0	0	0	0	0	0	0	0	0	0	0	0	0	0	0	0	0	0	0	0	0
33dadc6bd05bd6c9f0fd8f0e1899c7de	0	0	0	0	0	0	0	0	0	0	0	0	0	0	1	0	0	0	0	0	0	0	0	0	0	0	0	0	0	0	0	0	0	0	0	0	0	0	0	0	0	0	0	0	0	0	0	0	0
8200b7323d35c16ea414cba909a49990	0	0	0	0	0	0	0	0	0	0	0	0	0	0	1	0	0	0	0	0	0	0	0	0	0	0	0	0	0	0	0	0	0	0	0	0	0	0	0	0	0	0	0	0	0	0	0	0	0
47c0b0cb93d1cf6a3f13e1b795fa6051	0	0	0	0	0	0	0	0	0	0	0	0	0	0	0	1	0	0	0	0	0	0	0	0	0	0	0	0	0	0	0	0	0	0	0	0	0	0	0	0	0	0	0	0	0	0	0	0	0
943f93c94cb7abe69a10c4e21b24e494	0	0	0	0	0	0	0	0	0	0	0	0	0	0	0	1	0	0	0	0	0	0	0	0	0	0	0	0	0	0	0	0	0	0	0	0	0	0	0	0	0	0	0	0	0	0	0	0	0
bdd234ba525862bd417c9bd57fd729c2	0	0	0	0	0	0	0	0	0	0	0	0	0	0	0	1	0	0	0	0	0	0	0	0	0	0	0	0	0	0	0	0	0	0	0	0	0	0	0	0	0	0	0	0	0	0	0	0	0
2e889e05fbace8e3754d0a3ea4587954	0	0	0	0	0	0	0	0	0	0	0	0	0	0	0	0	1	0	0	0	0	0	0	0	0	0	0	0	0	0	0	0	0	0	0	0	0	0	0	0	0	0	0	0	0	0	0	0	0
7ad73b0f2936243b3b5764302eb00859	0	0	0	0	0	0	0	0	0	0	0	0	0	0	0	0	1	0	0	0	0	0	0	0	0	0	0	0	0	0	0	0	0	0	0	0	0	0	0	0	0	0	0	0	0	0	0	0	0
4db31db1ec37df1f649a5e067f5ac756	0	0	0	0	0	0	0	0	0	0	0	0	0	0	0	0	0	1	0	0	0	0	0	0	0	0	0	0	0	0	0	0	0	0	0	0	0	0	0	0	0	0	0	0	0	0	0	0	0
d6466dfd47dfec489f424ab7d83b081f	0	0	0	0	0	0	0	0	0	0	0	0	0	0	0	0	0	1	0	0	0	0	0	0	0	0	0	0	0	0	0	0	0	0	0	0	0	0	0	0	0	0	0	0	0	0	0	0	0
8a5e6919f8b20c7a98e2858e50641940	0	0	0	0	0	0	0	0	0	0	0	0	0	0	0	0	0	1	0	0	0	0	0	0	0	0	0	0	0	0	0	0	0	0	0	0	0	0	0	0	0	0	0	0	0	0	0	0	0
f4977964162481bed255f1d722862a02	0	0	0	0	0	0	0	0	0	0	0	0	0	0	0	0	0	1	0	0	0	0	0	0	0	0	0	0	0	0	0	0	0	0	0	0	0	0	0	0	0	0	0	0	0	0	0	0	0
45674ef8d12b5da729fb7dba83025aa1	0	0	0	0	0	0	0	0	0	0	0	0	0	0	0	0	0	1	0	0	0	0	0	0	0	0	0	0	0	0	0	0	0	0	0	0	0	0	0	0	0	0	0	0	0	0	0	0	0
7bd5eed66ac6c7a8051cc528877b5ffd	0	0	0	0	0	0	0	0	0	0	0	0	0	0	0	0	0	0	1	0	0	0	0	0	0	0	0	0	0	0	0	0	0	0	0	0	0	0	0	0	0	0	0	0	0	0	0	0	0
ec4e450c75e04d5b5aa517207e78d6c1	0	0	0	0	0	0	0	0	0	0	0	0	0	0	0	0	0	0	1	0	0	0	0	0	0	0	0	0	0	0	0	0	0	0	0	0	0	0	0	0	0	0	0	0	0	0	0	0	0
73ae4cac850ad10c2b45e082e31b309f	0	0	0	0	0	0	0	0	0	0	0	0	0	0	0	0	0	0	1	0	0	0	0	0	0	0	0	0	0	0	0	0	0	0	0	0	0	0	0	0	0	0	0	0	0	0	0	0	0
31bcb605d8b8ea1c359e65c7187b3cf7	0	0	0	0	0	0	0	0	0	0	0	0	0	0	0	0	0	0	1	0	0	0	0	0	0	0	0	0	0	0	0	0	0	0	0	0	0	0	0	0	0	0	0	0	0	0	0	0	0
ad1a73b306f17f7d15491218f328e9d3	0	0	0	0	0	0	0	0	0	0	0	0	0	0	0	0	0	0	0	0	1	0	0	0	0	0	0	0	0	0	0	0	0	0	0	0	0	0	0	0	0	0	0	0	0	0	0	0	0
bdc32f0d85e23d17eb779802d1770314	0	0	0	0	0	0	0	0	0	0	0	0	0	0	0	0	0	0	0	0	1	0	0	0	0	0	0	0	0	0	0	0	0	0	0	0	0	0	0	0	0	0	0	0	0	0	0	0	0
21cacb14d8a25667e5760bb55cb994dc	0	0	0	0	0	0	0	0	0	0	0	0	0	0	0	0	0	0	0	0	1	0	0	0	0	0	0	0	0	0	0	0	0	0	0	0	0	0	0	0	0	0	0	0	0	0	0	0	0
173005c5a3ce41922af1493920d35ccb	0	0	0	0	0	0	0	0	0	0	0	0	0	0	0	0	0	0	0	0	0	1	0	0	0	0	0	0	0	0	0	0	0	0	0	0	0	0	0	0	0	0	0	0	0	0	0	0	0
969bc5610ac782cce32ddcb4a260dd01	0	0	0	0	0	0	0	0	0	0	0	0	0	0	0	0	0	0	0	0	0	1	0	0	0	0	0	0	0	0	0	0	0	0	0	0	0	0	0	0	0	0	0	0	0	0	0	0	0
17757cfabec8f24459ae4ce3c34926cd	0	0	0	0	0	0	0	0	0	0	0	0	0	0	0	0	0	0	0	0	0	1	0	0	0	0	0	0	0	0	0	0	0	0	0	0	0	0	0	0	0	0	0	0	0	0	0	0	0
08af95838132599861d7e0609f6cc79a	0	0	0	0	0	0	0	0	0	0	0	0	0	0	0	0	0	0	0	0	0	0	1	0	0	0	0	0	0	0	0	0	0	0	0	0	0	0	0	0	0	0	0	0	0	0	0	0	0
c9aa9bba7a43be81232154254ed53e34	0	0	0	0	0	0	0	0	0	0	0	0	0	0	0	0	0	0	0	0	0	0	1	0	0	0	0	0	0	0	0	0	0	0	0	0	0	0	0	0	0	0	0	0	0	0	0	0	0
b1ba87b8347e1e8a7ec3ad0c391469c3	0	0	0	0	0	0	0	0	0	0	0	0	0	0	0	0	0	0	0	0	0	0	0	1	0	0	0	0	0	0	0	0	0	0	0	0	0	0	0	0	0	0	0	0	0	0	0	0	0
3208a00a1a817a41f4e0b7a25b0e0505	0	0	0	0	0	0	0	0	0	0	0	0	0	0	0	0	0	0	0	0	0	0	0	1	0	0	0	0	0	0	0	0	0	0	0	0	0	0	0	0	0	0	0	0	0	0	0	0	0
e3d3b853f53da12d47736b574e3a6534	0	0	0	0	0	0	0	0	0	0	0	0	0	0	0	0	0	0	0	0	0	0	0	1	0	0	0	0	0	0	0	0	0	0	0	0	0	0	0	0	0	0	0	0	0	0	0	0	0
ac8cd22c6baa5d9b69497c7d7c268f10	0	0	0	0	0	0	0	0	0	0	0	0	0	0	0	0	0	0	0	0	0	0	0	0	1	0	0	0	0	0	0	0	0	0	0	0	0	0	0	0	0	0	0	0	0	0	0	0	0
d82931d2d486528ed6e378065fb51114	0	0	0	0	0	0	0	0	0	0	0	0	0	0	0	0	0	0	0	0	0	0	0	0	1	0	0	0	0	0	0	0	0	0	0	0	0	0	0	0	0	0	0	0	0	0	0	0	0
62100446e51acbe93652d5e011824ec6	0	0	0	0	0	0	0	0	0	0	0	0	0	0	0	0	0	0	0	0	0	0	0	0	1	0	0	0	0	0	0	0	0	0	0	0	0	0	0	0	0	0	0	0	0	0	0	0	0
66d0d0a9eadb31ed767c997096f79832	0	0	0	0	0	0	0	0	0	0	0	0	0	0	0	0	0	0	0	0	0	0	0	0	1	0	0	0	0	0	0	0	0	0	0	0	0	0	0	0	0	0	0	0	0	0	0	0	0
69cd6a78f40c76380c8d8267dbf79152	0	0	0	0	0	0	0	0	0	0	0	0	0	0	0	0	0	0	0	0	0	0	0	0	0	1	0	0	0	0	0	0	0	0	0	0	0	0	0	0	0	0	0	0	0	0	0	0	0
6e001abf7a74ffbb23092755d48a711f	0	0	0	0	0	0	0	0	0	0	0	0	0	0	0	0	0	0	0	0	0	0	0	0	0	1	0	0	0	0	0	0	0	0	0	0	0	0	0	0	0	0	0	0	0	0	0	0	0
ac59c899721026e3cf4403a421edab3e	0	0	0	0	0	0	0	0	0	0	0	0	0	0	0	0	0	0	0	0	0	0	0	0	0	1	0	0	0	0	0	0	0	0	0	0	0	0	0	0	0	0	0	0	0	0	0	0	0
9379750b66802da02ae71285eeb0e928	0	0	0	0	0	0	0	0	0	0	0	0	0	0	0	0	0	0	0	0	0	0	0	0	0	1	0	0	0	0	0	0	0	0	0	0	0	0	0	0	0	0	0	0	0	0	0	0	0
975d53abad03df78ef66dcf210234fdf	0	0	0	0	0	0	0	0	0	0	0	0	0	0	0	0	0	0	0	0	0	0	0	0	0	0	0	1	0	0	0	0	0	0	0	0	0	0	0	0	0	0	0	0	0	0	0	0	0
c55fd2173153b0fe600e43c4986dec5d	0	0	0	0	0	0	0	0	0	0	0	0	0	0	0	0	0	0	0	0	0	0	0	0	0	0	0	1	0	0	0	0	0	0	0	0	0	0	0	0	0	0	0	0	0	0	0	0	0
751b535c96b0370c128aa3b6f9cc1ba6	0	0	0	0	0	0	0	0	0	0	0	0	0	0	0	0	0	0	0	0	0	0	0	0	0	0	0	0	0	1	0	0	0	0	0	0	0	0	0	0	0	0	0	0	0	0	0	0	0
9294d124c5108711a9c9ffb376ebb806	0	0	0	0	0	0	0	0	0	0	0	0	0	0	0	0	0	0	0	0	0	0	0	0	0	0	0	0	0	1	0	0	0	0	0	0	0	0	0	0	0	0	0	0	0	0	0	0	0
65e8c01a736658333b6fae88a48fbb4e	0	0	0	0	0	0	0	0	0	0	0	0	0	0	0	0	0	0	0	0	0	0	0	0	0	0	0	0	0	1	0	0	0	0	0	0	0	0	0	0	0	0	0	0	0	0	0	0	0
a8d53f616241f540f65a69ec39344034	0	0	0	0	0	0	0	0	0	0	0	0	0	0	0	0	0	0	0	0	0	0	0	0	0	0	0	0	0	1	0	0	0	0	0	0	0	0	0	0	0	0	0	0	0	0	0	0	0
40952cc1e36f18b659cbb4b0f59714e7	0	0	0	0	0	0	0	0	0	0	0	0	0	0	0	0	0	0	0	0	0	0	0	0	0	0	0	0	0	0	1	0	0	0	0	0	0	0	0	0	0	0	0	0	0	0	0	0	0
334018c28bbe71311f022be98a9be1b1	0	0	0	0	0	0	0	0	0	0	0	0	0	0	0	0	0	0	0	0	0	0	0	0	0	0	0	0	0	0	1	0	0	0	0	0	0	0	0	0	0	0	0	0	0	0	0	0	0
65cbb1ddd894d1bf95033bb78c04b357	0	0	0	0	0	0	0	0	0	0	0	0	0	0	0	0	0	0	0	0	0	0	0	0	0	0	0	0	0	0	0	1	0	0	0	0	0	0	0	0	0	0	0	0	0	0	0	0	0
1f586dbf7f8fbcd8586f3fd8da1d42ad	0	0	0	0	0	0	0	0	0	0	0	0	0	0	0	0	0	0	0	0	0	0	0	0	0	0	0	0	0	0	0	1	0	0	0	0	0	0	0	0	0	0	0	0	0	0	0	0	0
d7cb3f8903f48db7439f4325b4781e8a	0	0	0	0	0	0	0	0	0	0	0	0	0	0	0	0	0	0	0	0	0	0	0	0	0	0	0	0	0	0	0	1	0	0	0	0	0	0	0	0	0	0	0	0	0	0	0	0	0
99ea1db00e2b7541d4bc572e71ef9032	0	0	0	0	0	0	0	0	0	0	0	0	0	0	0	0	0	0	0	0	0	0	0	0	0	0	0	0	0	0	0	1	0	0	0	0	0	0	0	0	0	0	0	0	0	0	0	0	0
28057eca09cd279b731b882ad80cf7c0	0	0	0	0	0	0	0	0	0	0	0	0	0	0	0	0	0	0	0	0	0	0	0	0	0	0	0	0	0	0	0	0	1	0	0	0	0	0	0	0	0	0	0	0	0	0	0	0	0
8ce4d5aad11fb9c0c472f953470744e2	0	0	0	0	0	0	0	0	0	0	0	0	0	0	0	0	0	0	0	0	0	0	0	0	0	0	0	0	0	0	0	0	0	1	0	0	0	0	0	0	0	0	0	0	0	0	0	0	0
4db20cef561157b53111d904b0f528b2	0	0	0	0	0	0	0	0	0	0	0	0	0	0	0	0	0	0	0	0	0	0	0	0	0	0	0	0	0	0	0	0	0	1	0	0	0	0	0	0	0	0	0	0	0	0	0	0	0
c636ec59259723f961380120ff3b8fd5	0	0	0	0	0	0	0	0	0	0	0	0	0	0	0	0	0	0	0	0	0	0	0	0	0	0	0	0	0	0	0	0	0	1	0	0	0	0	0	0	0	0	0	0	0	0	0	0	0
c3c3c5dc66ff3205d5eaf90ef6d47d67	0	0	0	0	0	0	0	0	0	0	0	0	0	0	0	0	0	0	0	0	0	0	0	0	0	0	0	0	0	0	0	0	0	1	0	0	0	0	0	0	0	0	0	0	0	0	0	0	0
ba6778e73be588836df0c90c45993df8	0	0	0	0	0	0	0	0	0	0	0	0	0	0	0	0	0	0	0	0	0	0	0	0	0	0	0	0	0	0	0	0	0	0	1	0	0	0	0	0	0	0	0	0	0	0	0	0	0
fc1f119d86080cfc6ed14edb7915bf91	0	0	0	0	0	0	0	0	0	0	0	0	0	0	0	0	0	0	0	0	0	0	0	0	0	0	0	0	0	0	0	0	0	0	1	0	0	0	0	0	0	0	0	0	0	0	0	0	0
2dd0819cb3fbcaeabce9a7f731a12c85	0	0	0	0	0	0	0	0	0	0	0	0	0	0	0	0	0	0	0	0	0	0	0	0	0	0	0	0	0	0	0	0	0	0	1	0	0	0	0	0	0	0	0	0	0	0	0	0	0
a03182eb13d8da7f6a82f70048e00e45	0	0	0	0	0	0	0	0	0	0	0	0	0	0	0	0	0	0	0	0	0	0	0	0	0	0	0	0	0	0	0	0	0	0	1	0	0	0	0	0	0	0	0	0	0	0	0	0	0
725a70e035daafc68e9b3b3d77db9b14	0	0	0	0	0	0	0	0	0	0	0	0	0	0	0	0	0	0	0	0	0	0	0	0	0	0	0	0	0	0	0	0	0	0	1	0	0	0	0	0	0	0	0	0	0	0	0	0	0
6f423d6749bc443b88192cbaae006f4c	0	0	0	0	0	0	0	0	0	0	0	0	0	0	0	0	0	0	0	0	0	0	0	0	0	0	0	0	0	0	0	0	0	0	0	1	0	0	0	0	0	0	0	0	0	0	0	0	0
15b7411932cf21b9d25cb9827999e6be	0	0	0	0	0	0	0	0	0	0	0	0	0	0	0	0	0	0	0	0	0	0	0	0	0	0	0	0	0	0	0	0	0	0	0	1	0	0	0	0	0	0	0	0	0	0	0	0	0
882c4311f0ffa4b2dcacc1438f471f52	0	0	0	0	0	0	0	0	0	0	0	0	0	0	0	0	0	0	0	0	0	0	0	0	0	0	0	0	0	0	0	0	0	0	0	1	0	0	0	0	0	0	0	0	0	0	0	0	0
607883f675e11eeaf56446733075c9e0	0	0	0	0	0	0	0	0	0	0	0	0	0	0	0	0	0	0	0	0	0	0	0	0	0	0	0	0	0	0	0	0	0	0	0	1	0	0	0	0	0	0	0	0	0	0	0	0	0
2a9e2872435abff029f00fe6b60e02e2	0	0	0	0	0	0	0	0	0	0	0	0	0	0	0	0	0	0	0	0	0	0	0	0	0	0	0	0	0	0	0	0	0	0	0	1	0	0	0	0	0	0	0	0	0	0	0	0	0
f863a9108e655914bb5b849fcac66cba	0	0	0	0	0	0	0	0	0	0	0	0	0	0	0	0	0	0	0	0	0	0	0	0	0	0	0	0	0	0	0	0	0	0	0	1	0	0	0	0	0	0	0	0	0	0	0	0	0
418dd76300f35951f411aae7b5ad6dad	0	0	0	0	0	0	0	0	0	0	0	0	0	0	0	0	0	0	0	0	0	0	0	0	0	0	0	0	0	0	0	0	0	0	0	0	0	0	1	0	0	0	0	0	0	0	0	0	0
b834ce5a697cb4e8b0618106b32b7c5a	0	0	0	0	0	0	0	0	0	0	0	0	0	0	0	0	0	0	0	0	0	0	0	0	0	0	0	0	0	0	0	0	0	0	0	0	0	0	1	0	0	0	0	0	0	0	0	0	0
50cd6b49a8bb509effe6e39e48e27578	0	0	0	0	0	0	0	0	0	0	0	0	0	0	0	0	0	0	0	0	0	0	0	0	0	0	0	0	0	0	0	0	0	0	0	0	0	0	1	0	0	0	0	0	0	0	0	0	0
a445b6c972280edcff9bd5c2c28def10	0	0	0	0	0	0	0	0	0	0	0	0	0	0	0	0	0	0	0	0	0	0	0	0	0	0	0	0	0	0	0	0	0	0	0	0	0	0	0	1	0	0	0	0	0	0	0	0	0
c59e468efaa9f3f872463598a40494e9	0	0	0	0	0	0	0	0	0	0	0	0	0	0	0	0	0	0	0	0	0	0	0	0	0	0	0	0	0	0	0	0	0	0	0	0	0	0	0	1	0	0	0	0	0	0	0	0	0
eefa286a3c3383e14e93e1ea2367bd94	0	0	0	0	0	0	0	0	0	0	0	0	0	0	0	0	0	0	0	0	0	0	0	0	0	0	0	0	0	0	0	0	0	0	0	0	0	0	0	1	0	0	0	0	0	0	0	0	0
e925270e940fa1a6c7e9ab6e0a4a2a35	0	0	0	0	0	0	0	0	0	0	0	0	0	0	0	0	0	0	0	0	0	0	0	0	0	0	0	0	0	0	0	0	0	0	0	0	0	0	0	1	0	0	0	0	0	0	0	0	0
df153eefe472c8808ebed5b73b792378	0	0	0	0	0	0	0	0	0	0	0	0	0	0	0	0	0	0	0	0	0	0	0	0	0	0	0	0	0	0	0	0	0	0	0	0	0	0	0	1	0	0	0	0	0	0	0	0	0
06ef032a4e4bc0f16b3c12e317cb0b50	0	0	0	0	0	0	0	0	0	0	0	0	0	0	0	0	0	0	0	0	0	0	0	0	0	0	0	0	0	0	0	0	0	0	0	0	0	0	0	0	1	0	0	0	0	0	0	0	0
850cf6d6ca69f74122cbe73e3a549238	0	0	0	0	0	0	0	0	0	0	0	0	0	0	0	0	0	0	0	0	0	0	0	0	0	0	0	0	0	0	0	0	0	0	0	0	0	0	0	0	1	0	0	0	0	0	0	0	0
2742c4513428faf54e05feed3f9a6835	0	0	0	0	0	0	0	0	0	0	0	0	0	0	0	0	0	0	0	0	0	0	0	0	0	0	0	0	0	0	0	0	0	0	0	0	0	0	0	0	0	1	0	0	0	0	0	0	0
fa83b9dfbec523762989fa49d8ad059c	0	0	0	0	0	0	0	0	0	0	0	0	0	0	0	0	0	0	0	0	0	0	0	0	0	0	0	0	0	0	0	0	0	0	0	0	0	0	0	0	0	1	0	0	0	0	0	0	0
1d255ada018defc9efddd9e60b4274f1	0	0	0	0	0	0	0	0	0	0	0	0	0	0	0	0	0	0	0	0	0	0	0	0	0	0	0	0	0	0	0	0	0	0	0	0	0	0	0	0	0	1	0	0	0	0	0	0	0
13f7aa14d4d057efed345f9b57ea13c3	0	0	0	0	0	0	0	0	0	0	0	0	0	0	0	0	0	0	0	0	0	0	0	0	0	0	0	0	0	0	0	0	0	0	0	0	0	0	0	0	0	1	0	0	0	0	0	0	0
a52cd8ace569a196a5549a03f3cd5147	0	0	0	0	0	0	0	0	0	0	0	0	0	0	0	0	0	0	0	0	0	0	0	0	0	0	0	0	0	0	0	0	0	0	0	0	0	0	0	0	0	1	0	0	0	0	0	0	0
1f33994642422e7e565eab050c9780fe	0	0	0	0	0	0	0	0	0	0	0	0	0	0	0	0	0	0	0	0	0	0	0	0	0	0	0	0	0	0	0	0	0	0	0	0	0	0	0	0	0	1	0	0	0	0	0	0	0
295df59efbd1d27aed1cb8ae2aa7fd85	0	0	0	0	0	0	0	0	0	0	0	0	0	0	0	0	0	0	0	0	0	0	0	0	0	0	0	0	0	0	0	0	0	0	0	0	0	0	0	0	0	0	1	0	0	0	0	0	0
be4076d66d3cc9c87001529e10267552	0	0	0	0	0	0	0	0	0	0	0	0	0	0	0	0	0	0	0	0	0	0	0	0	0	0	0	0	0	0	0	0	0	0	0	0	0	0	0	0	0	0	1	0	0	0	0	0	0
33782212f76361a1a1a9219ed446e0b0	0	0	0	0	0	0	0	0	0	0	0	0	0	0	0	0	0	0	0	0	0	0	0	0	0	0	0	0	0	0	0	0	0	0	0	0	0	0	0	0	0	0	0	0	1	0	0	0	0
36996d678095dd249da2db2ba3916d8f	0	0	0	0	0	0	0	0	0	0	0	0	0	0	0	0	0	0	0	0	0	0	0	0	0	0	0	0	0	0	0	0	0	0	0	0	0	0	0	0	0	0	0	0	0	1	0	0	0
1a3adaedf36a7fe8836ed735a90e01e7	0	0	0	0	0	0	0	0	0	0	0	0	0	0	0	0	0	0	0	0	0	0	0	0	0	0	0	0	0	0	0	0	0	0	0	0	0	0	0	0	0	0	0	0	0	1	0	0	0
b8b61e59d2c64e334393b1ce65191cb0	0	0	0	0	0	0	0	0	0	0	0	0	0	0	0	0	0	0	0	0	0	0	0	0	0	0	0	0	0	0	0	0	0	0	0	0	0	0	0	0	0	0	0	0	0	0	1	0	0
3984fa79d11d484dcee605a1884d5fe3	0	0	0	0	0	0	0	0	0	0	0	0	0	0	0	0	0	0	0	0	0	0	0	0	0	0	0	0	0	0	0	0	0	0	0	0	0	0	0	0	0	0	0	0	0	0	1	0	0
57fa2276e0ebd91f08bc35942966e1ee	0	0	0	0	0	0	0	0	0	0	0	0	0	0	0	0	0	0	0	0	0	0	0	0	0	0	0	0	0	0	0	0	0	0	0	0	0	0	0	0	0	0	0	0	0	0	1	0	0
a4ca54c8887b8fa224577fc3e4d2fdc9	0	0	0	0	0	0	0	0	0	0	0	0	0	0	0	0	0	0	0	0	0	0	0	0	0	0	0	0	0	0	0	0	0	0	0	0	0	0	0	0	0	0	0	0	0	0	0	1	0
33b860c0565faab88acf252db8b70a6a	0	0	0	0	0	0	0	0	0	0	0	0	0	0	0	0	0	0	0	0	0	0	0	0	0	0	0	0	0	0	0	0	0	0	0	0	0	0	0	0	0	0	0	0	0	0	0	1	0
d2a3e4af2e5036c1d5ae6f374fd07737	0	0	0	0	0	0	0	0	0	0	0	0	0	0	0	0	0	0	0	0	0	0	0	0	0	0	0	0	0	0	0	0	0	0	0	0	0	0	0	0	0	0	0	0	0	0	0	1	0
841730441cb0362362d44d47fdfc7714	0	0	0	0	0	0	0	0	0	0	0	0	0	0	0	0	0	0	0	0	0	0	0	0	0	0	0	0	0	0	0	0	0	0	0	0	0	0	0	0	0	0	0	0	0	0	0	1	0
3b998140e5d026454b830a3e691c04bb	0	0	0	0	0	0	0	0	0	0	0	0	0	0	0	0	0	0	0	0	0	0	0	0	0	0	0	0	0	0	0	0	0	0	0	0	0	0	0	0	0	0	0	0	0	0	0	1	0
74c26191f8b794685152b8f677abcda6	0	0	0	0	0	0	0	0	0	0	0	0	0	0	0	0	0	0	0	0	0	0	0	0	0	0	0	0	0	0	0	0	0	0	0	0	0	0	0	0	0	0	0	0	0	0	0	0	1
10daef195da903aa9141085c5eb43e61	0	0	0	0	0	0	0	0	0	0	0	0	0	0	0	0	0	0	0	0	0	0	0	0	0	0	0	0	0	0	0	0	0	0	0	0	0	0	0	0	0	0	0	0	0	0	0	0	1
3a8d1be475f4109770946ce1db1bd38f	0	0	0	0	0	0	0	0	0	0	0	0	0	0	0	0	0	0	0	0	0	0	0	0	0	0	0	0	0	0	0	0	0	0	0	0	0	0	0	0	0	0	0	0	0	0	0	0	0
33501a67b13b057f6db0bc61fff95052	0	0	0	0	0	0	0	0	0	0	0	0	0	0	0	0	0	0	0	0	0	0	0	0	0	0	0	0	0	0	0	0	0	0	0	0	0	0	0	0	0	0	0	0	0	0	0	0	0
f0ef3b8f9656e5577cb8e7d6cffda3e9	0	0	0	0	0	0	0	0	0	0	0	0	0	0	0	0	0	0	0	0	0	0	0	0	0	0	0	0	0	0	0	0	0	0	0	0	0	0	0	0	0	0	0	0	0	0	0	0	0
cf4588d33a75b74323956f88fd2fe4b1	0	0	0	0	0	0	0	0	0	0	0	0	0	0	0	0	0	0	0	0	0	0	0	0	0	0	0	0	0	0	0	0	0	0	0	0	0	0	0	0	0	0	0	0	0	0	0	0	0
b2513993793627938ed4fff4382bd525	0	0	0	0	0	0	0	0	0	0	0	0	0	0	0	0	0	0	0	0	0	0	0	0	0	0	0	0	0	0	0	0	0	0	0	0	0	0	0	0	0	0	0	0	0	0	0	0	0
83fe34019aa83fddf9bb78a170f502a0	0	0	0	0	0	0	0	0	0	0	0	0	0	0	0	0	0	0	0	0	0	0	0	0	0	0	0	0	0	0	0	0	0	0	0	0	0	0	0	0	0	0	0	0	0	0	0	0	0
75494930f0658b1c494d416cb8fa82aa	0	0	0	0	0	0	0	0	0	0	0	0	0	0	0	0	0	0	0	0	0	0	0	0	0	0	0	0	0	0	0	0	0	0	0	0	0	0	0	0	0	0	0	0	0	0	0	0	0
66a806526513e9b3da3dad7827f707eb	0	0	0	0	0	0	0	0	0	0	0	0	0	0	0	0	0	0	0	0	0	0	0	0	0	0	0	0	0	0	0	0	0	0	0	0	0	0	0	0	0	0	0	0	0	0	0	0	0
b4271ba2401367c859aac151b9acfefb	0	0	0	0	0	0	0	0	0	0	0	0	0	0	0	0	0	0	0	0	0	0	0	0	0	0	0	0	0	0	0	0	0	0	0	0	0	0	0	0	0	0	0	0	0	0	0	0	0
06a6aeeffd0d09c2c2ecf76488113028	0	0	0	0	0	0	0	0	0	0	0	0	0	0	0	0	0	0	0	0	0	0	0	0	0	0	0	0	0	0	0	0	0	0	0	0	0	0	0	0	0	0	0	0	0	0	0	0	0
0e31a87a739b9471af71260de6472027	0	0	0	0	0	0	0	0	0	0	0	0	0	0	0	0	0	0	0	0	0	0	0	0	0	0	0	0	0	0	0	0	0	0	0	0	0	0	0	0	0	0	0	0	0	0	0	0	0
33b9db284d0d3eb7f3b28d4758360171	0	0	0	0	0	0	0	0	0	0	0	0	0	0	0	0	0	0	0	0	0	0	0	0	0	0	0	0	0	0	0	0	0	0	0	0	0	0	0	0	0	0	0	0	0	0	0	0	0
249156aa075096982a156a1c33a50fbd	0	0	0	0	0	0	0	0	0	0	0	0	0	0	0	0	0	0	0	0	0	0	0	0	0	0	0	0	0	0	0	0	0	0	0	0	0	0	0	0	0	0	0	0	0	0	0	0	0
5d2e886d5cd5358b1093e922fad7ef41	0	0	0	0	0	0	0	0	0	0	0	0	0	0	0	0	0	0	0	0	0	0	0	0	0	0	0	0	0	0	0	0	0	0	0	0	0	0	0	0	0	0	0	0	0	0	0	0	0
a23f5c9b9097a9ea5db6c346417ceba7	0	0	0	0	0	0	0	0	0	0	0	0	0	0	0	0	0	0	0	0	0	0	0	0	0	0	0	0	0	0	0	0	0	0	0	0	0	0	0	0	0	0	0	0	0	0	0	0	0
25408b18d371e37d1ce863a220079937	0	0	0	0	0	0	0	0	0	0	0	0	0	0	0	0	0	0	0	0	0	0	0	0	0	0	0	0	0	0	0	0	0	0	0	0	0	0	0	0	0	0	0	0	0	0	0	0	0
fcb52d2d0f622919682fec80f1210f79	0	0	0	0	0	0	0	0	0	0	0	0	0	0	0	0	0	0	0	0	0	0	0	0	0	0	0	0	0	0	0	0	0	0	0	0	0	0	0	0	0	0	0	0	0	0	0	0	0
a8469ba27cc9749e3511db7406143f28	0	0	0	0	0	0	0	0	0	0	0	0	0	0	0	0	0	0	0	0	0	0	0	0	0	0	0	0	0	0	0	0	0	0	0	0	0	0	0	0	0	0	0	0	0	0	0	0	0
8cc391176ae2e49548aa2416f4094245	0	0	0	0	0	0	0	0	0	0	0	0	0	0	0	0	0	0	0	0	0	0	0	0	0	0	0	0	0	0	0	0	0	0	0	0	0	0	0	0	0	0	0	0	0	0	0	0	0
a6267c61dc58be3c2b843797063ec8a9	0	0	0	0	0	0	0	0	0	0	0	0	0	0	0	0	0	0	0	0	0	0	0	0	0	0	0	0	0	0	0	0	0	0	0	0	0	0	0	0	0	0	0	0	0	0	0	0	0
db51b886f6d7a2b29e8b89e763575372	0	0	0	0	0	0	0	0	0	0	0	0	0	0	0	0	0	0	0	0	0	0	0	0	0	0	0	0	0	0	0	0	0	0	0	0	0	0	0	0	0	0	0	0	0	0	0	0	0
77e22c72266c2b7efdfb14032ddfb902	0	0	0	0	0	0	0	0	0	0	0	0	0	0	0	0	0	0	0	0	0	0	0	0	0	0	0	0	0	0	0	0	0	0	0	0	0	0	0	0	0	0	0	0	0	0	0	0	0
2227bdfe08f6d7616a1e081b5e2e8df1	0	0	0	0	0	0	0	0	0	0	0	0	0	0	0	0	0	0	0	0	0	0	0	0	0	0	0	0	0	0	0	0	0	0	0	0	0	0	0	0	0	0	0	0	0	0	0	0	0
4aff36d1366df1da500ec5680adcb687	0	0	0	0	0	0	0	0	0	0	0	0	0	0	0	0	0	0	0	0	0	0	0	0	0	0	0	0	0	0	0	0	0	0	0	0	0	0	0	0	0	0	0	0	0	0	0	0	0
4037b9b3aa556450f91be0354a75bf33	0	0	0	0	0	0	0	0	0	0	0	0	0	0	0	0	0	0	0	0	0	0	0	0	0	0	0	0	0	0	0	0	0	0	0	0	0	0	0	0	0	0	0	0	0	0	0	0	0
98401415a5f17e990ae7b0dfd273a915	0	0	0	0	0	0	0	0	0	0	0	0	0	0	0	0	0	0	0	0	0	0	0	0	0	0	0	0	0	0	0	0	0	0	0	0	0	0	0	0	0	0	0	0	0	0	0	0	0
6fb3f74ac01c01d43d51a81a08f099db	0	0	0	0	0	0	0	0	0	0	0	0	0	0	0	0	0	0	0	0	0	0	0	0	0	0	0	0	0	0	0	0	0	0	0	0	0	0	0	0	0	0	0	0	0	0	0	0	0
f5de31add2e914e38980608c704185a8	1	0	0	0	0	0	0	0	0	0	0	0	0	0	0	0	0	0	0	0	0	0	0	0	0	0	0	0	0	0	0	0	0	0	0	0	0	0	0	0	0	0	0	0	0	0	0	0	0
da2d91b73ea3d215f0d894bccc448cd8	0	0	1	0	0	0	0	0	0	0	0	0	0	0	0	0	0	0	0	0	0	0	0	0	0	0	0	0	0	0	0	0	0	0	0	0	0	0	0	0	0	0	0	0	0	0	0	0	0
5cc310bdfbf6695fd1c07d0dfab9d817	0	0	0	1	0	0	0	0	0	0	0	0	0	0	0	0	0	0	0	0	0	0	0	0	0	0	0	0	0	0	0	0	0	0	0	0	0	0	0	0	0	0	0	0	0	0	0	0	0
bae23a609b1e08cfad8b24c2025799b5	0	0	0	0	1	0	0	0	0	0	0	0	0	0	0	0	0	0	0	0	0	0	0	0	0	0	0	0	0	0	0	0	0	0	0	0	0	0	0	0	0	0	0	0	0	0	0	0	0
6622fe54e946486b7ba0e2677645f83e	0	0	0	0	0	1	0	0	0	0	0	0	0	0	0	0	0	0	0	0	0	0	0	0	0	0	0	0	0	0	0	0	0	0	0	0	0	0	0	0	0	0	0	0	0	0	0	0	0
4920cd5c5d3606453c15d38d4c7970ae	0	0	0	0	0	1	0	0	0	0	0	0	0	0	0	0	0	0	0	0	0	0	0	0	0	0	0	0	0	0	0	0	0	0	0	0	0	0	0	0	0	0	0	0	0	0	0	0	0
6f4a5a21dc42e0d7834876c555474c3c	0	0	0	0	0	1	0	0	0	0	0	0	0	0	0	0	0	0	0	0	0	0	0	0	0	0	0	0	0	0	0	0	0	0	0	0	0	0	0	0	0	0	0	0	0	0	0	0	0
1dc3e55aee8574a93401bb19d61584e0	0	0	0	0	0	0	0	1	0	0	0	0	0	0	0	0	0	0	0	0	0	0	0	0	0	0	0	0	0	0	0	0	0	0	0	0	0	0	0	0	0	0	0	0	0	0	0	0	0
72ffaf69fba24d538977a4084c77ec69	0	0	0	0	0	0	0	0	1	0	0	0	0	0	0	0	0	0	0	0	0	0	0	0	0	0	0	0	0	0	0	0	0	0	0	0	0	0	0	0	0	0	0	0	0	0	0	0	0
7b206bbf6c8014b32545d57df2706221	0	0	0	0	0	0	0	0	0	1	0	0	0	0	0	0	0	0	0	0	0	0	0	0	0	0	0	0	0	0	0	0	0	0	0	0	0	0	0	0	0	0	0	0	0	0	0	0	0
6c2b30d7b336b74b102e154a6a267d9d	0	0	0	0	0	0	0	0	0	0	1	0	0	0	0	0	0	0	0	0	0	0	0	0	0	0	0	0	0	0	0	0	0	0	0	0	0	0	0	0	0	0	0	0	0	0	0	0	0
5ba213aec1e6c2716694655914135f9c	0	0	0	0	0	0	0	0	0	0	0	1	0	0	0	0	0	0	0	0	0	0	0	0	0	0	0	0	0	0	0	0	0	0	0	0	0	0	0	0	0	0	0	0	0	0	0	0	0
ba840d8c701527a1c2463a402715e9c0	0	0	0	0	0	0	0	0	0	0	0	0	0	1	0	0	0	0	0	0	0	0	0	0	0	0	0	0	0	0	0	0	0	0	0	0	0	0	0	0	0	0	0	0	0	0	0	0	0
0e9bbcefd2b67f587d18ae5df28e2ab9	0	0	0	0	0	0	0	0	0	0	0	0	0	0	1	0	0	0	0	0	0	0	0	0	0	0	0	0	0	0	0	0	0	0	0	0	0	0	0	0	0	0	0	0	0	0	0	0	0
51cff3a5729e53ee7fc0c8a09d1ee62a	0	0	0	0	0	0	0	0	0	0	0	0	0	0	0	1	0	0	0	0	0	0	0	0	0	0	0	0	0	0	0	0	0	0	0	0	0	0	0	0	0	0	0	0	0	0	0	0	0
d8d466ac95f85f69f7d514867bf5099f	0	0	0	0	0	0	0	0	0	0	0	0	0	0	0	0	1	0	0	0	0	0	0	0	0	0	0	0	0	0	0	0	0	0	0	0	0	0	0	0	0	0	0	0	0	0	0	0	0
ff57964896c58980f7fd6453d8038348	0	0	0	0	0	0	0	0	0	0	0	0	0	0	0	0	0	0	0	1	0	0	0	0	0	0	0	0	0	0	0	0	0	0	0	0	0	0	0	0	0	0	0	0	0	0	0	0	0
e2b21365abaf3b4f8e5d99fedc39ce3f	0	0	0	0	0	0	0	0	0	0	0	0	0	0	0	0	0	0	0	0	1	0	0	0	0	0	0	0	0	0	0	0	0	0	0	0	0	0	0	0	0	0	0	0	0	0	0	0	0
f6435a2c785fcf6626f4d58a4e514a74	0	0	0	0	0	0	0	0	0	0	0	0	0	0	0	0	0	0	0	0	1	0	0	0	0	0	0	0	0	0	0	0	0	0	0	0	0	0	0	0	0	0	0	0	0	0	0	0	0
17fa226ec2e55cb082c5b70f828d9002	0	0	0	0	0	0	0	0	0	0	0	0	0	0	0	0	0	0	0	0	0	1	0	0	0	0	0	0	0	0	0	0	0	0	0	0	0	0	0	0	0	0	0	0	0	0	0	0	0
32c81a07b9ac2a5bc81a2149f274d7c2	0	0	0	0	0	0	0	0	0	0	0	0	0	0	0	0	0	0	0	0	0	0	1	0	0	0	0	0	0	0	0	0	0	0	0	0	0	0	0	0	0	0	0	0	0	0	0	0	0
d9234815aa4bf9c713a156298ab2d8f6	0	0	0	0	0	0	0	0	0	0	0	0	0	0	0	0	0	0	0	0	0	0	0	1	0	0	0	0	0	0	0	0	0	0	0	0	0	0	0	0	0	0	0	0	0	0	0	0	0
286da7c91584152b034e9ac0397dc977	0	0	0	0	0	0	0	0	0	0	0	0	0	0	0	0	0	0	0	0	0	0	0	1	0	0	0	0	0	0	0	0	0	0	0	0	0	0	0	0	0	0	0	0	0	0	0	0	0
5d17024d0717b95385d41cf286064199	0	0	0	0	0	0	0	0	0	0	0	0	0	0	0	0	0	0	0	0	0	0	0	0	0	1	0	0	0	0	0	0	0	0	0	0	0	0	0	0	0	0	0	0	0	0	0	0	0
a575f2d28dccfcd49ebc8f30f4e946fd	0	0	0	0	0	0	0	0	0	0	0	0	0	0	0	0	0	0	0	0	0	0	0	0	0	0	0	0	0	1	0	0	0	0	0	0	0	0	0	0	0	0	0	0	0	0	0	0	0
c8e7ac56af3911dc24567e51d5ec5821	0	0	0	0	0	0	0	0	0	0	0	0	0	0	0	0	0	0	0	0	0	0	0	0	0	0	0	0	0	0	1	0	0	0	0	0	0	0	0	0	0	0	0	0	0	0	0	0	0
e182a231f28ef1ce2bfb9e11823d05f5	0	0	0	0	0	0	0	0	0	0	0	0	0	0	0	0	0	0	0	0	0	0	0	0	0	0	0	0	0	0	0	1	0	0	0	0	0	0	0	0	0	0	0	0	0	0	0	0	0
7fd3d0127520ce57d6a1b6fc52cb0b19	0	0	0	0	0	0	0	0	0	0	0	0	0	0	0	0	0	0	0	0	0	0	0	0	0	0	0	0	0	0	0	0	1	0	0	0	0	0	0	0	0	0	0	0	0	0	0	0	0
f49c3e6253b7c18fb6d4f3b0931c6f92	0	0	0	0	0	0	0	0	0	0	0	0	0	0	0	0	0	0	0	0	0	0	0	0	0	0	0	0	0	0	0	0	0	1	0	0	0	0	0	0	0	0	0	0	0	0	0	0	0
605ac9a7e88d47be1bf40c55de175d79	0	0	0	0	0	0	0	0	0	0	0	0	0	0	0	0	0	0	0	0	0	0	0	0	0	0	0	0	0	0	0	0	0	0	0	0	1	0	0	0	0	0	0	0	0	0	0	0	0
a4383f42487aae34d480f9fa9a3171a6	0	0	0	0	0	0	0	0	0	0	0	0	0	0	0	0	0	0	0	0	0	0	0	0	0	0	0	0	0	0	0	0	0	0	0	0	0	1	0	0	0	0	0	0	0	0	0	0	0
5c45a8ac8ce7b8f6b2b07b7e58e76a6e	0	0	0	0	0	0	0	0	0	0	0	0	0	0	0	0	0	0	0	0	0	0	0	0	0	0	0	0	0	0	0	0	0	0	0	0	0	0	1	0	0	0	0	0	0	0	0	0	0
467ac223857a3834aaa1bba16088b0cd	0	0	0	0	0	0	0	0	0	0	0	0	0	0	0	0	0	0	0	0	0	0	0	0	0	0	0	0	0	0	0	0	0	0	0	0	0	0	1	0	0	0	0	0	0	0	0	0	0
b4e60db30b59a9333bbbcc7d9fbb187c	0	0	0	0	0	0	0	0	0	0	0	0	0	0	0	0	0	0	0	0	0	0	0	0	0	0	0	0	0	0	0	0	0	0	0	0	0	0	0	1	0	0	0	0	0	0	0	0	0
ebd2e60de5072c662ca1ae9d62030089	0	0	0	0	0	0	0	0	0	0	0	0	0	0	0	0	0	0	0	0	0	0	0	0	0	0	0	0	0	0	0	0	0	0	0	0	0	0	0	0	0	1	0	0	0	0	0	0	0
76e8134f608e49b965732ea7d7b841b0	0	0	0	0	0	0	0	0	0	0	0	0	0	0	0	0	0	0	0	0	0	0	0	0	0	0	0	0	0	0	0	0	0	0	0	0	0	0	0	0	0	0	0	1	0	0	0	0	0
d2b37bb152d423d2f3957a6f0eb9133b	0	0	0	0	0	0	0	0	0	0	0	0	0	0	0	0	0	0	0	0	0	0	0	0	0	0	0	0	0	0	0	0	0	0	0	0	0	0	0	0	0	0	0	0	1	0	0	0	0
a985432639a4dadaf926e68cc7b42a38	0	0	0	0	0	0	0	0	0	0	0	0	0	0	0	0	0	0	0	0	0	0	0	0	0	0	0	0	0	0	0	0	0	0	0	0	0	0	0	0	0	0	0	0	0	0	1	0	0
fe8f0ba69a0a1f0fadee4e7d4ccb4c43	0	0	0	0	0	0	0	0	0	0	0	0	0	0	0	0	0	0	0	0	0	0	0	0	0	0	0	0	0	0	0	0	0	0	0	0	0	0	0	0	0	0	0	0	0	0	1	0	0
b6a981dc4e1d43f12e37fafabaa86534	0	0	0	0	0	0	0	0	0	0	0	0	0	0	0	0	0	0	0	0	0	0	0	0	0	0	0	0	0	0	0	0	0	0	0	0	0	0	0	0	0	0	0	0	0	0	0	0	0
af63f23b70ba9cd9f31d0e1abd4511b2	0	0	0	0	0	0	0	0	0	0	0	0	0	0	0	0	0	0	0	0	0	0	0	0	0	0	0	0	0	0	0	0	0	0	0	0	0	0	0	0	0	0	0	0	0	0	0	0	0
51cb4f0fc780c9c4c4def550b6fe694f	0	0	0	0	0	0	0	0	0	0	0	0	0	0	0	0	0	0	0	0	0	0	0	0	0	0	0	0	0	0	0	0	0	0	0	0	0	0	0	0	0	0	0	0	0	0	0	0	0
c51eafe510df75e84966e061792b8ff8	0	0	0	0	0	0	0	0	0	0	0	0	0	0	0	0	0	0	0	0	0	0	0	0	0	0	0	0	0	1	0	0	0	0	0	0	0	0	0	0	0	0	0	0	0	0	0	0	0
a5e398e3522f6ad7ef0aa89d5682bcb8	0	0	0	0	0	0	0	0	0	0	0	0	0	0	0	0	0	0	0	0	0	0	0	0	0	0	0	0	0	0	0	0	0	0	0	0	0	0	0	0	0	0	0	0	0	0	0	0	1
[truncated: 9 more columns]
