# Supplementary material for: Thirdhand cigarette smoke leads to age‐dependent and persistent alterations in the cecal microbiome of mice
Source: Microbiologyopen. 2021 May 15;10(3):e1198. doi: 10.1002/mbo3.1198 (PMC8123915; doi:10.1002/mbo3.1198)
Supplement: Supplementary file 2 — Table S2 [file MBO3-10-e1198-s002.xlsx]

## Sheet: Sheet1
Supplementary Table S2 The FDR adjusted p-values (q-value) that were obtained from Mann-Whitney test between THS-treated groups and control group at the family level (Significance highlighted in yellow). (Significance highlighted in yellow).
Phylum	Class	Order	Family	q-value
				THS1 vs Control	THS2 vs Control	THS3 vs Control
Actinobacteria	Actinobacteria	Bifidobacteriales	Bifidobacteriaceae	0.195037	0.167442	0.885856
Actinobacteria	Actinobacteria	Corynebacteriales	Corynebacteriaceae	0.079815	0.922261	0.689017
Actinobacteria	Actinobacteria	Micrococcales	Microbacteriaceae	1	1	1
Actinobacteria	Coriobacteriia	Coriobacteriales	Atopobiaceae	0.0218442	0.657388	0.837108
Actinobacteria	Coriobacteriia	Coriobacteriales	Coriobacteriales Incertae Sedis	0.354155	0.857365	0.290578
Actinobacteria	Coriobacteriia	Coriobacteriales	Eggerthellaceae	0.657388	0.857365	0.954425
Bacteroidetes	Bacteroidia	Bacteroidales	Bacteroidaceae	0.857365	1	0.837108
Bacteroidetes	Bacteroidia	Bacteroidales	Marinifilaceae	0.00644988	0.132391	0.267487
Bacteroidetes	Bacteroidia	Bacteroidales	Muribaculaceae	0.167442	0.885312	0.354155
Bacteroidetes	Bacteroidia	Bacteroidales	Prevotellaceae	0.922261	0.923999	0.519998
Bacteroidetes	Bacteroidia	Bacteroidales	Rikenellaceae	0.079815	0.983694	0.354155
Bacteroidetes	Bacteroidia	Bacteroidales	Tannerellaceae	0.079815	0.354155	0.354155
Bacteroidetes	Bacteroidia	Bacteroidales	Rs-E47 termite group	1	1	1
Bacteroidetes	Bacteroidia	Bacteroidales	Other	1	1	1
Bacteroidetes	Bacteroidia	Other	Other	1	1	1
Cyanobacteria	Melainabacteria	Gastranaerophilales	uncultured bacterium	0.0769074	0.67557	0.995172
Cyanobacteria	Melainabacteria	Gastranaerophilales	uncultured rumen bacterium	0.647144	0.928653	0.67557
Cyanobacteria	Melainabacteria	Gastranaerophilales	Other	0.267487	0.937624	0.720555
Cyanobacteria	Oxyphotobacteria	Chloroplast	Other	1	1	1
Deferribacteres	Deferribacteres	Deferribacterales	Deferribacteraceae	0.778071	0.956671	0.506716
Epsilonbacteraeota	Campylobacteria	Campylobacterales	Helicobacteraceae	0.922261	0.267487	0.354155
Excavata	Metamonada	Parabasalia	Tritrichomonadea	0.354155	0.983694	0.655179
Firmicutes	Bacilli	Bacillales	Staphylococcaceae	0.0769074	0.837108	0.300963
Firmicutes	Bacilli	Lactobacillales	Carnobacteriaceae	0.202486	0.802617	0.337469
Firmicutes	Bacilli	Lactobacillales	Lactobacillaceae	0.887454	0.83641	0.55712
Firmicutes	Bacilli	Lactobacillales	Streptococcaceae	0.0769074	0.091747	0.261732
Firmicutes	Bacilli	Bacillales	Bacillaceae	1	1	1
Firmicutes	Bacilli	Bacillales	Paenibacillaceae	1	1	1
Firmicutes	Bacilli	Bacillales	Planococcaceae	1	1	1
Firmicutes	Bacilli	Lactobacillales	Leuconostocaceae	1	1	1
Firmicutes	Bacilli	Lactobacillales	Other	1	1	1
Firmicutes	Clostridia	Clostridiales	Christensenellaceae	0.689017	0.290578	0.868851
Firmicutes	Clostridia	Clostridiales	Clostridiaceae 1	0.187181	0.837108	0.857365
Firmicutes	Clostridia	Clostridiales	Clostridiales vadinBB60 group	0.31491	0.613932	0.267487
Firmicutes	Clostridia	Clostridiales	Family XIII	0.378963	0.736599	0.887454
Firmicutes	Clostridia	Clostridiales	Lachnospiraceae	0.466799	0.802617	0.689017
Firmicutes	Clostridia	Clostridiales	Peptococcaceae	0.267487	0.78482	0.167442
Firmicutes	Clostridia	Clostridiales	Ruminococcaceae	0.778071	0.83641	0.928653
Firmicutes	Clostridia	Clostridiales	Other	0.922261	0.868851	1
Firmicutes	Clostridia	Clostridiales	Eubacteriaceae	1	1	1
Firmicutes	Erysipelotrichia	Erysipelotrichales	Erysipelotrichaceae	0.267487	0.362116	0.300963
Firmicutes	Other	Other	Other	1	1	1
Other	Other	Other	Other	0.564644	0.591049	0.907656
Patescibacteria	Saccharimonadia	Saccharimonadales	Saccharimonadaceae	1	1	1
Proteobacteria	Alphaproteobacteria	Rhodospirillales	uncultured	1	0.656061	0.466799
Proteobacteria	Alphaproteobacteria	Rickettsiales	Mitochondria	0.519998	0.995172	0.837108
Proteobacteria	Alphaproteobacteria	Rhizobiales	Beijerinckiaceae	1	1	1
Proteobacteria	Deltaproteobacteria	Desulfovibrionales	Desulfovibrionaceae	0.949355	0.764493	0.764493
Proteobacteria	Deltaproteobacteria	Other	Other	0.67557	1	1
Proteobacteria	Gammaproteobacteria	Betaproteobacteriales	Burkholderiaceae	0.195037	0.920705	0.954425
Proteobacteria	Gammaproteobacteria	Enterobacteriales	Enterobacteriaceae	1	1	1
Proteobacteria	Gammaproteobacteria	Pasteurellales	Pasteurellaceae	1	1	1
Proteobacteria	Gammaproteobacteria	Pseudomonadales	Moraxellaceae	1	1	1
Proteobacteria	Gammaproteobacteria	Xanthomonadales	Xanthomonadaceae	1	1	1
Tenericutes	Mollicutes	Anaeroplasmatales	Anaeroplasmataceae	0.0769074	0.576929	0.0769074
Tenericutes	Mollicutes	Mollicutes RF39	Other	0.354155	0.52614	0.657388
Tenericutes	Mollicutes	Mycoplasmatales	Mycoplasmataceae	0.287238	0.764493	0.506716
Tenericutes	Mollicutes	Mollicutes RF39	uncultured bacterium	1	1	1
Verrucomicrobia	Verrucomicrobiae	Verrucomicrobiales	Akkermansiaceae	0.995172	0.837108	0.506716
