# Supplementary material for: Thirdhand cigarette smoke leads to age‐dependent and persistent alterations in the cecal microbiome of mice
Source: Microbiologyopen. 2021 May 15;10(3):e1198. doi: 10.1002/mbo3.1198 (PMC8123915; doi:10.1002/mbo3.1198)
Supplement: Supplementary file 3 — Table S3 [file MBO3-10-e1198-s001.xlsx]

## Sheet: Sheet1
Supplementary Table S3 The FDR adjusted p-values (q-value) that were obtained from Mann-Whitney test between THS-treated groups and control group at the genus level (Significance highlighted in yellow)
Phylum	Class	Order	Family	Genus	Total number of sequencing reads	q-value
						THS1 vs Control	THS2 vs Control	THS3 vs Control
Actinobacteria	Actinobacteria	Bifidobacteriales	Bifidobacteriaceae	Bifidobacterium	9421	0.24923	0.198582	0.665124
Actinobacteria	Actinobacteria	Corynebacteriales	Corynebacteriaceae	Corynebacterium 1	1988	0.134002	1	0.784218
Actinobacteria	Actinobacteria	Micrococcales	Microbacteriaceae	Other	2	0.578995	0.654409	0.578995
Actinobacteria	Coriobacteriia	Coriobacteriales	Atopobiaceae	Coriobacteriaceae UCG-002	469	0.230728	0.0121002	0.290322
Actinobacteria	Coriobacteriia	Coriobacteriales	Atopobiaceae	Other	2102	0.0182374	0.654409	0.736761
Actinobacteria	Coriobacteriia	Coriobacteriales	Coriobacteriales Incertae Sedis	uncultured	504	0.24923	0.646085	0.366995
Actinobacteria	Coriobacteriia	Coriobacteriales	Eggerthellaceae	DNF00809	10	0.384902	0.542339	0.665124
Actinobacteria	Coriobacteriia	Coriobacteriales	Eggerthellaceae	Enterorhabdus	18818	0.751422	0.827278	0.79098
Actinobacteria	Coriobacteriia	Coriobacteriales	Eggerthellaceae	Gordonibacter	2659	0.578995	0.446063	0.975847
Actinobacteria	Coriobacteriia	Coriobacteriales	Eggerthellaceae	Parvibacter	1108	0.929954	0.202845	0.322964
Actinobacteria	Coriobacteriia	Coriobacteriales	Eggerthellaceae	uncultured	102	0.3793	0.578995	0.926034
Actinobacteria	Coriobacteriia	Coriobacteriales	Eggerthellaceae	Other	425	0.179291	0.32871	0.362317
Bacteroidetes	Bacteroidia	Bacteroidales	Bacteroidaceae	Bacteroides	59830	0.926034	0.91824	0.654409
Bacteroidetes	Bacteroidia	Bacteroidales	Marinifilaceae	Odoribacter	6890	0.0121002	0.167506	0.32871
Bacteroidetes	Bacteroidia	Bacteroidales	Muribaculaceae	Muribaculum	11621	0.0545841	0.196061	0.0646502
Bacteroidetes	Bacteroidia	Bacteroidales	Muribaculaceae	uncultured Bacteroidales bacterium	36821	0.0121002	0.79098	0.989755
Bacteroidetes	Bacteroidia	Bacteroidales	Muribaculaceae	uncultured Barnesiella sp.	213	0.785847	0.230728	0.323855
Bacteroidetes	Bacteroidia	Bacteroidales	Muribaculaceae	uncultured bacterium	593103	0.134374	0.957048	0.455463
Bacteroidetes	Bacteroidia	Bacteroidales	Muribaculaceae	Other	164661	0.179291	0.91824	0.384902
Bacteroidetes	Bacteroidia	Bacteroidales	Prevotellaceae	Alloprevotella	47565	0.609559	0.79098	0.335668
Bacteroidetes	Bacteroidia	Bacteroidales	Prevotellaceae	Paraprevotella	12564	0.322964	0.578995	0.665124
Bacteroidetes	Bacteroidia	Bacteroidales	Prevotellaceae	Prevotellaceae UCG-001	389494	0.957048	0.871551	0.391705
Bacteroidetes	Bacteroidia	Bacteroidales	Prevotellaceae	Other	10	0.466515	1	0.482352
Bacteroidetes	Bacteroidia	Bacteroidales	Rikenellaceae	Alistipes	24734	0.0646502	0.957048	0.367769
Bacteroidetes	Bacteroidia	Bacteroidales	Rikenellaceae	Rikenella	3182	0.957048	0.384902	0.989755
Bacteroidetes	Bacteroidia	Bacteroidales	Rikenellaceae	Rikenellaceae RC9 gut group	2033	0.0997663	0.0121002	0.038134
Bacteroidetes	Bacteroidia	Bacteroidales	Rikenellaceae	Other	572	0.322964	0.542339	0.448396
Bacteroidetes	Bacteroidia	Bacteroidales	Rs-E47 termite group	uncultured bacterium	31	0.355606	1	1
Bacteroidetes	Bacteroidia	Bacteroidales	Tannerellaceae	Parabacteroides	19012	0.0671509	0.289112	0.326136
Bacteroidetes	Bacteroidia	Bacteroidales	Other	Other	35	0.819526	0.890342	0.578995
Bacteroidetes	Bacteroidia	Other	Other	Other	3	0.609559	1	1
Cyanobacteria	Melainabacteria	Gastranaerophilales	uncultured bacterium	uncultured bacterium	5870	0.0598177	0.670509	0.91824
Cyanobacteria	Melainabacteria	Gastranaerophilales	uncultured rumen bacterium	uncultured rumen bacterium	148	0.618681	0.877911	0.578995
Cyanobacteria	Melainabacteria	Gastranaerophilales	Other	Other	430	0.322964	0.989755	0.578995
Cyanobacteria	Oxyphotobacteria	Chloroplast	Other	Other	10	0.609559	0.565491	0.362317
Deferribacteres	Deferribacteres	Deferribacterales	Deferribacteraceae	Mucispirillum	32547	0.736761	0.989755	0.578995
Epsilonbacteraeota	Campylobacteria	Campylobacterales	Helicobacteraceae	Helicobacter	79938	0.915797	0.316833	0.366995
Firmicutes	Bacilli	Bacillales	Bacillaceae	Bacillus	21	0.736761	0.542339	0.367769
Firmicutes	Bacilli	Bacillales	Bacillaceae	Other	1	1	0.565491	1
Firmicutes	Bacilli	Bacillales	Paenibacillaceae	Paenibacillus	318	0.609559	1	1
Firmicutes	Bacilli	Bacillales	Planococcaceae	Sporosarcina	6	0.384902	0.91824	0.367769
Firmicutes	Bacilli	Bacillales	Planococcaceae	Other	2	0.578995	0.654409	0.578995
Firmicutes	Bacilli	Bacillales	Staphylococcaceae	Jeotgalicoccus	334	0.179291	0.989755	0.179291
Firmicutes	Bacilli	Bacillales	Staphylococcaceae	Staphylococcus	2296	0.086315	0.939959	0.385694
Firmicutes	Bacilli	Lactobacillales	Carnobacteriaceae	Atopostipes	71	0.179291	0.66523	0.322964
Firmicutes	Bacilli	Lactobacillales	Lactobacillaceae	Lactobacillus	48798	0.989755	0.890342	0.609559
Firmicutes	Bacilli	Lactobacillales	Streptococcaceae	Streptococcus	270	0.0949766	0.134002	0.322311
Firmicutes	Clostridia	Clostridiales	Christensenellaceae	Christensenellaceae R-7 group	514	0.926034	0.116329	0.358098
Firmicutes	Clostridia	Clostridiales	Christensenellaceae	uncultured	508	0.618681	0.989755	0.665124
Firmicutes	Clostridia	Clostridiales	Clostridiaceae 1	Candidatus Arthromitus	2081	0.230728	0.609559	0.631594
Firmicutes	Clostridia	Clostridiales	Clostridiales vadinBB60 group	uncultured Clostridia bacterium	22	0.71319	0.384902	0.250259
Firmicutes	Clostridia	Clostridiales	Clostridiales vadinBB60 group	uncultured bacterium	5293	0.899891	0.609559	0.446063
Firmicutes	Clostridia	Clostridiales	Clostridiales vadinBB60 group	Other	2094	0.0121002	0.497769	0.482352
Firmicutes	Clostridia	Clostridiales	Eubacteriaceae	Anaerofustis	15	0.975847	0.542339	0.927031
Firmicutes	Clostridia	Clostridiales	Family XIII	Anaerovorax	9	1	1	0.362317
Firmicutes	Clostridia	Clostridiales	Family XIII	Family XIII AD3011 group	287	0.699729	0.203275	0.300524
Firmicutes	Clostridia	Clostridiales	Family XIII	Family XIII UCG-001	816	0.384902	0.384902	0.71319
Firmicutes	Clostridia	Clostridiales	Family XIII	[Eubacterium] brachy group	550	0.751422	0.726394	0.609559
Firmicutes	Clostridia	Clostridiales	Family XIII	[Eubacterium] nodatum group	618	0.335668	0.877911	0.925287
Firmicutes	Clostridia	Clostridiales	Family XIII	Other	63	0.609559	0.877911	0.989755
Firmicutes	Clostridia	Clostridiales	Lachnospiraceae	A2	4682	0.102166	0.629653	0.609559
Firmicutes	Clostridia	Clostridiales	Lachnospiraceae	ASF356	9874	0.32871	0.384902	0.654409
Firmicutes	Clostridia	Clostridiales	Lachnospiraceae	Acetatifactor	2901	0.366995	0.316833	0.555952
Firmicutes	Clostridia	Clostridiales	Lachnospiraceae	Blautia	1458	0.385694	0.654409	0.933338
Firmicutes	Clostridia	Clostridiales	Lachnospiraceae	Dorea	1004	0.0121002	0.134002	0.136731
Firmicutes	Clostridia	Clostridiales	Lachnospiraceae	GCA-900066575	5547	0.203275	0.609559	0.879705
Firmicutes	Clostridia	Clostridiales	Lachnospiraceae	Lachnoclostridium	13716	0.424499	0.500146	0.2521
Firmicutes	Clostridia	Clostridiales	Lachnospiraceae	Lachnoclostridium 5	4	1	0.565491	1
Firmicutes	Clostridia	Clostridiales	Lachnospiraceae	Lachnospiraceae FCS020 group	13820	0.666028	0.774011	0.705415
Firmicutes	Clostridia	Clostridiales	Lachnospiraceae	Lachnospiraceae NK4A136 group	248773	0.366995	0.0656006	0.366995
Firmicutes	Clostridia	Clostridiales	Lachnospiraceae	Lachnospiraceae NK4B4 group	30	0.609559	1	1
Firmicutes	Clostridia	Clostridiales	Lachnospiraceae	Lachnospiraceae UCG-001	134825	0.112708	0.136731	0.162078
Firmicutes	Clostridia	Clostridiales	Lachnospiraceae	Lachnospiraceae UCG-006	3229	0.165445	0.609559	0.975847
Firmicutes	Clostridia	Clostridiales	Lachnospiraceae	Lachnospiraceae UCG-010	134	0.200482	0.362317	0.322964
Firmicutes	Clostridia	Clostridiales	Lachnospiraceae	Marvinbryantia	2819	0.028786	0.989755	0.134002
Firmicutes	Clostridia	Clostridiales	Lachnospiraceae	Roseburia	11492	0.179291	0.978965	0.991773
Firmicutes	Clostridia	Clostridiales	Lachnospiraceae	Tyzzerella	1876	0.179291	0.774011	0.198582
Firmicutes	Clostridia	Clostridiales	Lachnospiraceae	Tyzzerella 3	3560	0.358098	0.160671	0.24923
Firmicutes	Clostridia	Clostridiales	Lachnospiraceae	[Eubacterium] xylanophilum group	26416	0.0155613	0.362317	0.608305
Firmicutes	Clostridia	Clostridiales	Lachnospiraceae	uncultured	39070	0.384902	0.249024	0.162078
Firmicutes	Clostridia	Clostridiales	Lachnospiraceae	Other	676135	0.141474	0.618681	0.654409
Firmicutes	Clostridia	Clostridiales	Peptococcaceae	Peptococcus	3309	0.0121002	0.888142	0.230728
Firmicutes	Clostridia	Clostridiales	Peptococcaceae	uncultured	6129	0.939959	0.413661	0.179291
Firmicutes	Clostridia	Clostridiales	Ruminococcaceae	Anaerotruncus	9855	1	0.162078	0.0177926
Firmicutes	Clostridia	Clostridiales	Ruminococcaceae	Butyricicoccus	6833	0.201176	0.550063	0.925287
Firmicutes	Clostridia	Clostridiales	Ruminococcaceae	Candidatus Soleaferrea	13	0.609559	0.565491	0.482352
Firmicutes	Clostridia	Clostridiales	Ruminococcaceae	GCA-900066225	31	0.466515	0.565491	0.618681
Firmicutes	Clostridia	Clostridiales	Ruminococcaceae	Harryflintia	666	0.890342	0.230728	0.0849595
Firmicutes	Clostridia	Clostridiales	Ruminococcaceae	Hydrogenoanaerobacterium	4	1	0.355606	1
Firmicutes	Clostridia	Clostridiales	Ruminococcaceae	Intestinimonas	3286	0.578995	0.957048	0.387967
Firmicutes	Clostridia	Clostridiales	Ruminococcaceae	Oscillibacter	21801	0.24923	0.827278	0.685279
Firmicutes	Clostridia	Clostridiales	Ruminococcaceae	Ruminiclostridium	6320	0.967507	0.355606	0.618681
Firmicutes	Clostridia	Clostridiales	Ruminococcaceae	Ruminiclostridium 5	9234	0.926034	0.482352	0.748691
Firmicutes	Clostridia	Clostridiales	Ruminococcaceae	Ruminiclostridium 6	8739	0.134002	0.179291	0.542339
Firmicutes	Clostridia	Clostridiales	Ruminococcaceae	Ruminiclostridium 9	19141	0.0656006	0.735848	0.699729
Firmicutes	Clostridia	Clostridiales	Ruminococcaceae	Ruminococcaceae NK4A214 group	1273	0.609559	0.944834	0.879705
Firmicutes	Clostridia	Clostridiales	Ruminococcaceae	Ruminococcaceae UCG-004	14	0.609559	1	1
Firmicutes	Clostridia	Clostridiales	Ruminococcaceae	Ruminococcaceae UCG-005	413	0.609559	0.198582	0.705415
Firmicutes	Clostridia	Clostridiales	Ruminococcaceae	Ruminococcaceae UCG-009	3680	0.797614	0.598253	0.933338
Firmicutes	Clostridia	Clostridiales	Ruminococcaceae	Ruminococcaceae UCG-010	872	0.578995	0.751961	0.705415
Firmicutes	Clostridia	Clostridiales	Ruminococcaceae	Ruminococcaceae UCG-013	332	0.362317	0.134002	0.654409
Firmicutes	Clostridia	Clostridiales	Ruminococcaceae	Ruminococcaceae UCG-014	5737	0.592015	0.362317	0.814658
Firmicutes	Clostridia	Clostridiales	Ruminococcaceae	Ruminococcus 1	11024	0.774011	0.578995	0.356078
Firmicutes	Clostridia	Clostridiales	Ruminococcaceae	Ruminococcus 2	185	0.179291	1	1
Firmicutes	Clostridia	Clostridiales	Ruminococcaceae	UBA1819	155	0.0632831	0.565491	0.890342
Firmicutes	Clostridia	Clostridiales	Ruminococcaceae	[Eubacterium] coprostanoligenes group	202	0.609559	0.355606	0.362317
Firmicutes	Clostridia	Clostridiales	Ruminococcaceae	uncultured	1749	0.685279	0.989755	0.3793
Firmicutes	Clostridia	Clostridiales	Ruminococcaceae	Other	35444	0.550063	0.825072	0.991773
Firmicutes	Clostridia	Clostridiales	Other	Other	1418	0.751422	0.957048	0.879705
Firmicutes	Erysipelotrichia	Erysipelotrichales	Erysipelotrichaceae	Candidatus Stoquefichus	959	0.418898	0.277612	0.578995
Firmicutes	Erysipelotrichia	Erysipelotrichales	Erysipelotrichaceae	Dubosiella	14856	0.0468518	0.704364	0.568642
Firmicutes	Erysipelotrichia	Erysipelotrichales	Erysipelotrichaceae	Erysipelatoclostridium	342	0.24923	0.975847	0.890342
Firmicutes	Erysipelotrichia	Erysipelotrichales	Erysipelotrichaceae	Faecalibaculum	33625	0.989755	0.578995	0.71319
Firmicutes	Erysipelotrichia	Erysipelotrichales	Erysipelotrichaceae	uncultured	711	0.569897	0.580894	0.685279
Firmicutes	Erysipelotrichia	Erysipelotrichales	Erysipelotrichaceae	uncultured bacterium	20	0.751422	0.542339	0.367769
Firmicutes	Erysipelotrichia	Erysipelotrichales	Erysipelotrichaceae	Other	395	0.0598177	0.234501	0.458282
Firmicutes	Other	Other	Other	Other	17	0.975847	0.482352	0.957396
Patescibacteria	Saccharimonadia	Saccharimonadales	Saccharimonadaceae	Candidatus Saccharimonas	70	0.827712	0.327054	0.578995
Proteobacteria	Alphaproteobacteria	Rhizobiales	Beijerinckiaceae	Methylobacterium	1	1	0.565491	1
Proteobacteria	Alphaproteobacteria	Rhodospirillales	uncultured	gut metagenome	1166	0.927031	0.578995	0.355606
Proteobacteria	Alphaproteobacteria	Rhodospirillales	uncultured	unidentified rumen bacterium RF32	29	0.179291	1	1
Proteobacteria	Alphaproteobacteria	Rhodospirillales	uncultured	Other	78	0.385694	0.384902	0.878092
Proteobacteria	Alphaproteobacteria	Rickettsiales	Mitochondria	uncultured bacterium	6	0.578995	0.925287	0.578995
Proteobacteria	Alphaproteobacteria	Rickettsiales	Mitochondria	Other	3512	0.578995	0.877911	0.609559
Proteobacteria	Deltaproteobacteria	Desulfovibrionales	Desulfovibrionaceae	Bilophila	2793	0.038134	0.877911	0.179291
Proteobacteria	Deltaproteobacteria	Desulfovibrionales	Desulfovibrionaceae	Desulfovibrio	18969	0.703968	0.978965	0.975847
Proteobacteria	Deltaproteobacteria	Desulfovibrionales	Desulfovibrionaceae	uncultured	14253	0.578995	0.989755	0.609559
Proteobacteria	Deltaproteobacteria	Other	Other	Other	3	0.609559	1	1
Proteobacteria	Gammaproteobacteria	Betaproteobacteriales	Burkholderiaceae	Burkholderia-Caballeronia-Paraburkholderia	17	1	0.609559	0.482352
Proteobacteria	Gammaproteobacteria	Betaproteobacteriales	Burkholderiaceae	Delftia	36	0.609559	1	1
Proteobacteria	Gammaproteobacteria	Betaproteobacteriales	Burkholderiaceae	Parasutterella	51609	0.24923	0.989755	0.79098
Proteobacteria	Gammaproteobacteria	Betaproteobacteriales	Burkholderiaceae	Ralstonia	18	0.609559	1	1
Proteobacteria	Gammaproteobacteria	Enterobacteriales	Enterobacteriaceae	Pantoea	2	0.578995	0.654409	0.578995
Proteobacteria	Gammaproteobacteria	Pasteurellales	Pasteurellaceae	Other	3	0.609559	1	0.618681
Proteobacteria	Gammaproteobacteria	Pseudomonadales	Moraxellaceae	Enhydrobacter	9	0.609559	1	1
Proteobacteria	Gammaproteobacteria	Xanthomonadales	Xanthomonadaceae	Xanthomonas	1	1	1	0.618681
Tenericutes	Mollicutes	Anaeroplasmatales	Anaeroplasmataceae	Anaeroplasma	19779	0.080686	0.578995	0.0653828
Tenericutes	Mollicutes	Mollicutes RF39	uncultured bacterium	uncultured bacterium	1	1	1	0.618681
Tenericutes	Mollicutes	Mollicutes RF39	Other	Other	553	0.448396	0.448396	0.665124
Tenericutes	Mollicutes	Mycoplasmatales	Mycoplasmataceae	Ureaplasma	1333	0.289112	0.740748	0.43183
Verrucomicrobia	Verrucomicrobiae	Verrucomicrobiales	Akkermansiaceae	Akkermansia	278	0.82975	0.929954	0.609559
Other	Other	Other	Other	Other	226	0.398297	0.609559	0.989755
Excavata	Metamonada	Parabasalia	Tritrichomonadea	Tritrichomonas	576	0.322964	0.888025	0.506095
